# Supplementary material for: Identification of a DNA Methylation-Driven Genes-Based Prognostic Model and Drug Targets in Breast Cancer: In silico Screening of Therapeutic Compounds and in vitro Characterization
Source: Front Immunol. 2021 Oct 20;12:761326. doi: 10.3389/fimmu.2021.761326 (PMC8567755; doi:10.3389/fimmu.2021.761326)
Supplement: Supplementary file 4 [file Table_1.xlsx]

## Sheet: TableS1
The detailed differentially methylated CpG sites
	tumor_to_control.logFC	tumor_to_control.AveExpr	tumor_to_control.t	tumor_to_control.P.Value	tumor_to_control.adj.P.Val	tumor_to_control.B	tumor_to_control.tumor_AVG	tumor_to_control.control_AVG	tumor_to_control.deltaBeta	tumor_to_control.CHR	tumor_to_control.MAPINFO	tumor_to_control.Strand	tumor_to_control.Type	tumor_to_control.gene	tumor_to_control.feature	tumor_to_control.cgi	tumor_to_control.feat.cgi	tumor_to_control.UCSC_CpG_Islands_Name	tumor_to_control.DHS	tumor_to_control.Enhancer	tumor_to_control.Phantom	tumor_to_control.Probe_SNPs	tumor_to_control.Probe_SNPs_10	group
cg14231297	0.466314	0.562776	29.644	9.38365e-135	5.14322e-131	297.197	0.614239	0.147924	-0.466314	19	58629901	F	I	ZSCAN18	TSS200	island	TSS200-island	chr19:58629309-58630241	NA	NA		rs8109359		UP
cg24604013	0.47594	0.523422	26.7814	2.96262e-116	5.2988e-113	254.694	0.575947	0.100007	-0.47594	13	112721325	F	I	SOX1	TSS1500	island	TSS1500-island	chr13:112720564-112723582	NA	NA				UP
cg20395967	0.526595	0.572913	26.7299	6.3582e-116	1.07496e-112	253.932	0.631028	0.104434	-0.526595	20	26190347	F	I	MIR663	TSS1500	island	TSS1500-island	chr20:26188638-26190348	NA	NA	high-CpG:26138209-26138416	rs33994342		UP
cg04150495	0.467134	0.554871	25.7162	2.0675e-109	2.4144e-106	238.971	0.606424	0.13929	-0.467134	20	26190328	F	I	MIR663	TSS1500	island	TSS1500-island	chr20:26188638-26190348	NA	NA	high-CpG:26138209-26138416	rs33994342		UP
cg24848035	0.427875	0.565585	24.9292	2.21773e-104	1.87007e-101	227.415	0.612806	0.184931	-0.427875	8	101118525	F	I	RGS22	TSS200	island	TSS200-island	chr8:101117922-101118693	NA	TRUE		rs2980532		UP
cg08833577	0.441403	0.515878	24.5209	8.81913e-102	6.36297e-99	221.443	0.564592	0.123189	-0.441403	10	118899288	R	I	VAX1	TSS1500	island	TSS1500-island	chr10:118899247-118900329	NA	NA				UP
cg23016129	0.296318	0.461439	24.3262	1.52263e-100	1.02057e-97	218.601	0.494141	0.197822	-0.296318	10	22634224	R	I	SPAG6	TSS200	island	TSS200-island	chr10:22634000-22634862	NA	NA				UP
cg18694169	0.385294	0.430588	24.2	9.61339e-100	6.1523e-97	216.763	0.473109	0.0878153	-0.385294	6	28227079	R	I	NKAPL	TSS200	island	TSS200-island	chr6:28226979-28227483	NA	NA	high-CpG:28335047-28335084			UP
cg07105285	0.300166	0.445933	24.0133	1.46514e-98	8.76567e-96	214.045	0.47906	0.178894	-0.300166	11	92702663	R	I	MTNR1B	TSS200	shore	TSS200-shore	chr11:92702789-92703434	NA	TRUE				UP
cg26595643	0.360487	0.417913	23.594	6.53628e-96	3.32017e-93	207.959	0.457696	0.0972092	-0.360487	10	118899291	R	I	VAX1	TSS1500	island	TSS1500-island	chr10:118899247-118900329	NA	NA				UP
cg01031101	0.434335	0.522507	23.0264	2.42772e-92	1.01476e-89	199.759	0.570441	0.136106	-0.434335	6	28227091	F	I	NKAPL	TSS200	island	TSS200-island	chr6:28226979-28227483	NA	NA	high-CpG:28335047-28335084			UP
cg03696599	0.32107	0.426294	22.9005	1.4923e-91	5.93817e-89	197.948	0.461727	0.140657	-0.32107	2	124782261	R	I	CNTNAP5	TSS1500	island	TSS1500-island	chr2:124782252-124783255	NA	NA				UP
cg23208513	0.373466	0.454024	22.8208	4.7065e-91	1.81542e-88	196.802	0.49524	0.121773	-0.373466	8	101118377	R	I	RGS22	TSS200	island	TSS200-island	chr8:101117922-101118693	NA	TRUE	high-CpG:101187366-101187681			UP
cg08523865	0.371544	0.513359	22.6281	7.53469e-90	2.69808e-87	194.036	0.554363	0.182819	-0.371544	2	124782253	R	II	CNTNAP5	TSS1500	island	TSS1500-island	chr2:124782252-124783255	NA	NA				UP
cg13358636	0.361829	0.437307	22.6078	1.00856e-89	3.57386e-87	193.745	0.477239	0.115409	-0.361829	2	124782263	R	I	CNTNAP5	TSS1500	island	TSS1500-island	chr2:124782252-124783255	NA	NA				UP
cg17078116	0.387313	0.533389	22.2937	9.13017e-88	2.9437e-85	189.251	0.576133	0.18882	-0.387313	8	24772344	R	I	NEFM	TSS200	island	TSS200-island	chr8:24770908-24772547	TRUE	NA				UP
cg04111071	0.471942	0.543091	22.0719	2.17317e-86	6.52382e-84	186.089	0.595175	0.123233	-0.471942	7	19813299	R	I	TMEM196	TSS1500	shore	TSS1500-shore	chr7:19812569-19813005	NA	NA				UP
cg09578475	0.492586	0.608323	21.7606	1.83261e-84	4.93868e-82	181.666	0.662685	0.170099	-0.492586	19	9473688	F	I	ZNF177	TSS200	island	TSS200-island	chr19:9473589-9474001	NA	NA				UP
cg09626894	0.4399	0.583671	21.7057	3.99898e-84	1.06003e-81	180.888	0.632218	0.192318	-0.4399	7	117119637	R	I	CFTR	TSS1500	opensea	TSS1500-opensea		NA	NA	low-CpG:116906174-116907321			UP
cg20051292	0.378562	0.510724	21.7037	4.11358e-84	1.0887e-81	180.86	0.552502	0.17394	-0.378562	8	101118512	F	II	RGS22	TSS200	island	TSS200-island	chr8:101117922-101118693	NA	TRUE		rs2980532		UP
cg07448060	0.366996	0.438231	21.6153	1.4428e-83	3.71721e-81	179.608	0.478733	0.111737	-0.366996	7	79083753	F	I	MAGI2	TSS1500	island	TSS1500-island	chr7:79082948-79083850	TRUE	NA				UP
cg05016408	0.48884	0.513785	21.4559	1.38183e-82	3.35175e-80	177.355	0.567734	0.0788939	-0.48884	5	150326174	R	I	LOC134466	TSS200	island	TSS200-island	chr5:150325904-150326194	NA	NA				UP
cg10661615	0.344253	0.504656	21.4259	2.1119e-82	5.05763e-80	176.932	0.542648	0.198395	-0.344253	10	120355262	F	II	PRLHR	TSS200	island	TSS200-island	chr10:120353692-120355821	TRUE	TRUE		rs35347546		UP
cg23290344	0.417718	0.467133	21.3658	4.94544e-82	1.15982e-79	176.083	0.513232	0.0955143	-0.417718	8	24771466	F	I	NEFM	TSS1500	island	TSS1500-island	chr8:24770908-24772547	TRUE	NA				UP
cg08047907	0.535075	0.547649	21.1897	5.93788e-81	1.31114e-78	173.605	0.6067	0.071625	-0.535075	1	169396858	R	II	C1orf114	TSS200	island	TSS200-island	chr1:169396621-169396869	NA	TRUE				UP
cg10253847	0.394718	0.397925	21.1302	1.3737e-80	2.96958e-78	172.768	0.441487	0.0467684	-0.394718	6	28227085	R	I	NKAPL	TSS200	island	TSS200-island	chr6:28226979-28227483	NA	NA	high-CpG:28335047-28335084			UP
cg24808280	0.438406	0.475081	21.1126	1.76094e-80	3.76833e-78	172.52	0.523464	0.0850582	-0.438406	1	169396868	R	I	C1orf114	TSS200	island	TSS200-island	chr1:169396621-169396869	NA	TRUE				UP
cg03520644	0.405122	0.557992	21.0777	2.87541e-80	6.08807e-78	172.031	0.602702	0.19758	-0.405122	1	103574523	F	I	COL11A1	TSS1500	opensea	TSS1500-opensea		NA	TRUE				UP
cg17991695	0.346082	0.502191	21.0756	2.96182e-80	6.26712e-78	172.002	0.540384	0.194303	-0.346082	6	10882974	F	II	GCM2	TSS1500	island	TSS1500-island	chr6:10882926-10883149	NA	NA				UP
cg03576469	0.50283	0.567606	21.0357	5.1929e-80	1.07931e-77	171.442	0.623098	0.120268	-0.50283	19	46917061	F	II	CCDC8	TSS200	shore	TSS200-shore	chr19:46915311-46915802	TRUE	NA				UP
cg24154839	0.345179	0.380185	20.9505	1.72061e-79	3.49288e-77	170.247	0.418279	0.0731	-0.345179	4	46995741	F	I	GABRA4	TSS200	island	TSS200-island	chr4:46995128-46995872	NA	NA				UP
cg20779964	0.364399	0.497287	20.8286	9.51145e-79	1.87267e-76	168.542	0.537502	0.173103	-0.364399	20	54580070	R	I	CBLN4	TSS200	island	TSS200-island	chr20:54578603-54580678	NA	NA				UP
cg04778012	0.391471	0.532221	20.7967	1.48887e-78	2.8978e-76	168.095	0.575424	0.183953	-0.391471	7	99775508	F	I	STAG3	TSS200	island	TSS200-island	chr7:99774733-99775583	NA	NA	high-CpG:99613314-99613542			UP
cg11234328	0.306065	0.456485	20.7464	3.01015e-78	5.7662e-76	167.393	0.490262	0.184197	-0.306065	10	135043586	R	II	UTF1	TSS200	island	TSS200-island	chr10:135043221-135044560	NA	NA				UP
cg16998150	0.416876	0.470425	20.7296	3.81082e-78	7.2631e-76	167.158	0.516432	0.0995561	-0.416876	1	169396834	R	I	C1orf114	TSS200	island	TSS200-island	chr1:169396621-169396869	NA	TRUE			rs74724871	UP
cg27563985	0.493375	0.614716	20.6984	5.89428e-78	1.11465e-75	166.723	0.669165	0.17579	-0.493375	20	54580677	F	II	CBLN4	TSS1500	island	TSS1500-island	chr20:54578603-54580678	NA	NA		rs11481798		UP
cg18693673	0.41395	0.4916	20.5014	9.23594e-77	1.62622e-74	163.979	0.537284	0.123334	-0.41395	19	58629975	R	II	ZSCAN18	TSS200	island	TSS200-island	chr19:58629309-58630241	NA	NA				UP
cg02905900	0.225718	0.398393	20.431	2.46074e-76	4.24693e-74	163.002	0.423304	0.197586	-0.225718	1	55013517	F	II	ACOT11	TSS1500	opensea	TSS1500-opensea		TRUE	NA		rs79477509		UP
cg05355225	0.426466	0.576594	20.2147	4.97967e-75	8.04286e-73	160.003	0.623658	0.197193	-0.426466	8	86350568	F	I	CA3	TSS1500	shore	TSS1500-shore	chr8:86350765-86351196	NA	TRUE				UP
cg10204320	0.410743	0.491233	20.0672	3.83843e-74	5.93716e-72	157.967	0.536562	0.12582	-0.410743	1	32708276	F	II	MTMR9L	TSS1500	shore	TSS1500-shore	chr1:32705524-32707141	NA	NA			rs77998113	UP
cg05221167	0.409875	0.464279	20.0425	5.40358e-74	8.26034e-72	157.626	0.509513	0.0996373	-0.409875	19	9609397	R	II	ZNF560	TSS200	shore	TSS200-shore	chr19:9608804-9609343	NA	NA				UP
cg22232207	0.432761	0.546535	20.01	8.47015e-74	1.27927e-71	157.178	0.594295	0.161533	-0.432761	20	44746825	R	II	CD40	TSS200	island	TSS200-island	chr20:44746822-44747060	TRUE	NA				UP
cg12393318	0.382376	0.454082	19.9848	1.19953e-73	1.80207e-71	156.831	0.496281	0.113905	-0.382376	5	87981068	F	I	LOC645323	TSS1500	island	TSS1500-island	chr5:87980878-87981272	NA	NA				UP
cg14535980	0.323538	0.459589	19.9729	1.41436e-73	2.10436e-71	156.666	0.495295	0.171757	-0.323538	2	106681937	F	I	C2orf40	TSS200	shore	TSS200-shore	chr2:106681982-106682403	NA	TRUE				UP
cg10119075	0.472306	0.536565	19.9624	1.63493e-73	2.42616e-71	156.522	0.588689	0.116383	-0.472306	10	7709738	F	II	ITIH5	TSS1500	opensea	TSS1500-opensea		NA	NA				UP
cg18653451	0.343646	0.442016	19.9144	3.172e-73	4.63027e-71	155.861	0.479941	0.136295	-0.343646	19	46917018	F	I	CCDC8	TSS200	shore	TSS200-shore	chr19:46915311-46915802	TRUE	NA				UP
cg24613080	0.398114	0.485783	19.8698	5.86171e-73	8.43334e-71	155.249	0.529719	0.131605	-0.398114	17	32484035	R	I	ACCN1	TSS1500	island	TSS1500-island	chr17:32484007-32484280	NA	TRUE				UP
cg07788092	0.40284	0.500291	19.7918	1.71655e-72	2.42044e-70	154.178	0.544749	0.141909	-0.40284	19	9473691	F	II	ZNF177	TSS200	island	TSS200-island	chr19:9473589-9474001	NA	NA				UP
cg16651126	0.362966	0.49543	19.7723	2.24517e-72	3.14495e-70	153.91	0.535487	0.17252	-0.362966	7	27170552	F	I	HOXA4	TSS200	island	TSS200-island	chr7:27169572-27170638	TRUE	TRUE		rs10225507		UP
cg17384889	0.403143	0.4167	19.7696	2.33083e-72	3.26091e-70	153.873	0.461191	0.058048	-0.403143	6	28227068	R	I	NKAPL	TSS200	island	TSS200-island	chr6:28226979-28227483	NA	NA	high-CpG:28335047-28335084			UP
cg18674980	0.472901	0.60491	19.7535	2.90696e-72	4.04693e-70	153.652	0.657099	0.184198	-0.472901	8	86350581	F	II	CA3	TSS1500	shore	TSS1500-shore	chr8:86350765-86351196	NA	TRUE				UP
cg19067730	0.431836	0.52306	19.7373	3.63203e-72	5.03571e-70	153.43	0.570718	0.138882	-0.431836	20	44518824	F	II	CTSA	TSS1500	shore	TSS1500-shore	chr20:44518897-44520361	NA	NA		rs3817731		UP
cg08104202	0.462107	0.465403	19.714	5.00782e-72	6.89819e-70	153.11	0.516402	0.0542949	-0.462107	1	169396712	F	I	C1orf114	TSS200	island	TSS200-island	chr1:169396621-169396869	NA	TRUE				UP
cg20585869	0.324959	0.373614	19.6332	1.51767e-71	2.03128e-69	152.005	0.409476	0.0845173	-0.324959	8	24772333	F	I	NEFM	TSS200	island	TSS200-island	chr8:24770908-24772547	TRUE	NA				UP
cg26517663	0.388301	0.484472	19.5602	4.13169e-71	5.38983e-69	151.006	0.527325	0.139024	-0.388301	15	60295294	F	I	FOXB1	TSS1500	shore	TSS1500-shore	chr15:60296135-60298520	NA	NA				UP
cg00735923	0.492863	0.575392	19.4659	1.50088e-70	1.89605e-68	149.72	0.629784	0.136921	-0.492863	7	117119963	R	II	CFTR	TSS200	opensea	TSS200-opensea		NA	NA	low-CpG:116906174-116907321			UP
cg20732478	0.292979	0.38898	19.4628	1.56679e-70	1.97711e-68	149.677	0.421313	0.128335	-0.292979	2	176993643	R	I	HOXD8	TSS1500	island	TSS1500-island	chr2:176993479-176995557	TRUE	TRUE				UP
cg21039708	0.512397	0.616174	19.434	2.32301e-70	2.89482e-68	149.285	0.672722	0.160324	-0.512397	14	57278729	R	I	OTX2OS1	TSS1500	island	TSS1500-island	chr14:57278709-57279116	NA	NA				UP
cg09624466	0.474875	0.613884	19.4332	2.3481e-70	2.92395e-68	149.274	0.666291	0.191416	-0.474875	14	57278710	R	II	OTX2OS1	TSS1500	island	TSS1500-island	chr14:57278709-57279116	NA	NA				UP
cg22620221	0.366453	0.433512	19.358	6.5551e-70	7.97275e-68	148.25	0.473954	0.107501	-0.366453	7	153584416	F	I	DPP6	TSS200	island	TSS200-island	chr7:153583317-153585666	NA	NA	high-CpG:153215316-153215503			UP
cg14777768	0.443736	0.512287	19.3479	7.52351e-70	9.11146e-68	148.113	0.561258	0.117523	-0.443736	3	170746265	F	II	SLC2A2	TSS1500	island	TSS1500-island	chr3:170746072-170746292	TRUE	TRUE				UP
cg22562942	0.317814	0.456414	19.2883	1.69588e-69	2.01153e-67	147.303	0.491489	0.173674	-0.317814	8	24772309	R	I	NEFM	TSS200	island	TSS200-island	chr8:24770908-24772547	TRUE	NA				UP
cg07274618	0.290054	0.387093	19.1737	8.06668e-69	9.26414e-67	145.748	0.419103	0.129049	-0.290054	17	74070698	R	I	GALR2	TSS200	island	TSS200-island	chr17:74070404-74073530	NA	NA				UP
cg18557131	0.376208	0.424805	19.113	1.83946e-68	2.07742e-66	144.926	0.466323	0.0901153	-0.376208	13	100624207	F	I	ZIC5	TSS200	island	TSS200-island	chr13:100620241-100624348	NA	NA			rs35594976	UP
cg00840332	0.426374	0.503708	19.0753	3.06902e-68	3.43295e-66	144.416	0.550763	0.124389	-0.426374	7	127881269	R	I	LEP	TSS200	island	TSS200-island	chr7:127880750-127881375	NA	NA				UP
cg06571407	0.441844	0.526687	19.075	3.08018e-68	3.4443e-66	144.412	0.575449	0.133606	-0.441844	20	44746823	R	II	CD40	TSS200	island	TSS200-island	chr20:44746822-44747060	TRUE	NA				UP
cg01435109	0.278511	0.444179	19.0676	3.4044e-68	3.80185e-66	144.313	0.474915	0.196404	-0.278511	1	23496648	R	II	LUZP1	TSS1500	opensea	TSS1500-opensea		NA	NA				UP
cg09656389	0.37608	0.526132	18.9917	9.52489e-68	1.04177e-65	143.287	0.567636	0.191556	-0.37608	11	31839790	F	I	PAX6	TSS1500	island	TSS1500-island	chr11:31839363-31839813	NA	NA				UP
cg26530485	0.417634	0.552884	18.9086	2.92951e-67	3.11978e-65	142.167	0.598975	0.181341	-0.417634	1	23496304	F	II	LUZP1	TSS1500	opensea	TSS1500-opensea		NA	NA		rs78096408		UP
cg16963144	0.445428	0.473526	18.8617	5.51926e-67	5.76216e-65	141.536	0.522683	0.0772551	-0.445428	20	22566976	R	I	FOXA2	TSS1500	island	TSS1500-island	chr20:22566821-22567055	TRUE	NA				UP
cg08304190	0.474617	0.510881	18.8069	1.15641e-66	1.18616e-64	140.798	0.56326	0.0886429	-0.474617	20	26188997	F	I	MIR663	TSS200	island	TSS200-island	chr20:26188638-26190348	NA	NA		rs77517568		UP
cg14502484	0.415575	0.448931	18.746	2.62846e-66	2.64187e-64	139.98	0.494794	0.0792194	-0.415575	5	1446208	F	I	SLC6A3	TSS1500	island	TSS1500-island	chr5:1444678-1446648	TRUE	NA		rs2735852		UP
cg03970036	0.472543	0.514821	18.7283	3.33426e-66	3.33843e-64	139.743	0.566971	0.0944276	-0.472543	2	220174232	F	I	PTPRN	TSS200	island	TSS200-island	chr2:220173870-220174283	NA	NA	high-CpG:219881937-219882505			UP
cg20902783	0.367344	0.500756	18.6186	1.45626e-65	1.4103e-63	138.273	0.541297	0.173953	-0.367344	14	21494071	R	II	NDRG2	TSS1500	island	TSS1500-island	chr14:21492735-21494270	TRUE	NA				UP
cg08065231	0.453099	0.476368	18.6029	1.79818e-65	1.73156e-63	138.063	0.526372	0.0732724	-0.453099	19	9473684	F	I	ZNF177	TSS200	island	TSS200-island	chr19:9473589-9474001	NA	NA				UP
cg08260891	0.396634	0.484128	18.592	2.08328e-65	2.00155e-63	137.916	0.527901	0.131267	-0.396634	20	44518802	F	II	CTSA	TSS1500	shore	TSS1500-shore	chr20:44518897-44520361	NA	NA		rs3817731		UP
cg04574090	0.427633	0.484204	18.5862	2.25197e-65	2.15813e-63	137.839	0.531398	0.103764	-0.427633	11	74178749	F	II	KCNE3	TSS200	island	TSS200-island	chr11:74178175-74178801	NA	TRUE				UP
cg17306747	0.354648	0.477413	18.5201	5.46006e-65	5.12701e-63	136.956	0.516552	0.161904	-0.354648	5	1446165	F	II	SLC6A3	TSS1500	island	TSS1500-island	chr5:1444678-1446648	TRUE	NA		rs2617598		UP
cg25951981	0.316213	0.323727	18.5137	5.94546e-65	5.57203e-63	136.871	0.358624	0.0424112	-0.316213	4	46995743	F	I	GABRA4	TSS200	island	TSS200-island	chr4:46995128-46995872	NA	NA				UP
cg19619405	0.486216	0.499287	18.4877	8.4202e-65	7.81589e-63	136.524	0.552946	0.0667306	-0.486216	12	43945892	F	I	ADAMTS20	TSS200	island	TSS200-island	chr12:43944719-43946285	NA	NA		rs275603	rs71455455	UP
cg14726637	0.40001	0.503695	18.4083	2.43626e-64	2.19778e-62	135.465	0.54784	0.14783	-0.40001	1	207669308	R	II	CR1	TSS200	shore	TSS200-shore	chr1:207669637-207670015	NA	NA			rs56071301	UP
cg12468774	0.51164	0.564587	18.3978	2.80186e-64	2.52156e-62	135.326	0.621052	0.109411	-0.51164	3	49236860	R	I	CCDC36	TSS200	island	TSS200-island	chr3:49236567-49237328	TRUE	NA				UP
cg19544372	0.372251	0.456062	18.3914	3.05143e-64	2.73746e-62	135.241	0.497144	0.124893	-0.372251	19	9609405	R	II	ZNF560	TSS200	shore	TSS200-shore	chr19:9608804-9609343	NA	NA				UP
cg10343742	0.240909	0.407658	18.3827	3.42843e-64	3.06516e-62	135.125	0.434245	0.193335	-0.240909	3	137483506	R	II	SOX14	TSS200	island	TSS200-island	chr3:137482964-137484454	NA	NA				UP
cg00642460	0.364486	0.440823	18.381	3.5041e-64	3.13033e-62	135.103	0.481048	0.116561	-0.364486	5	176827697	R	I	PFN3	TSS200	island	TSS200-island	chr5:176827081-176827754	NA	NA				UP
cg21645554	0.357899	0.5027	18.3069	9.42574e-64	8.23631e-62	134.117	0.542198	0.184299	-0.357899	11	111169473	R	I	C11orf93	TSS1500	island	TSS1500-island	chr11:111169304-111170428	TRUE	NA				UP
cg19951298	0.300616	0.372144	18.2908	1.16747e-63	1.01519e-61	133.904	0.40532	0.104704	-0.300616	6	10883054	R	II	GCM2	TSS1500	island	TSS1500-island	chr6:10882926-10883149	NA	NA				UP
cg26597242	0.476902	0.573879	18.2736	1.46809e-63	1.26816e-61	133.675	0.626511	0.149608	-0.476902	5	161274540	F	II	GABRA1	TSS1500	opensea	TSS1500-opensea		NA	NA				UP
cg04765848	0.439234	0.474412	18.2668	1.60621e-63	1.38185e-61	133.586	0.522886	0.0836519	-0.439234	1	53527576	R	II	PODN	TSS1500	island	TSS1500-island	chr1:53527572-53528974	NA	NA				UP
cg13703871	0.459752	0.484183	18.2492	2.03106e-63	1.73506e-61	133.352	0.534922	0.0751694	-0.459752	19	9473674	R	I	ZNF177	TSS200	island	TSS200-island	chr19:9473589-9474001	NA	NA				UP
cg13879483	0.539581	0.562453	18.2209	2.95896e-63	2.50381e-61	132.977	0.622002	0.0824204	-0.539581	12	95942907	F	I	USP44	TSS1500	island	TSS1500-island	chr12:95941906-95942979	TRUE	NA				UP
cg15540820	0.394185	0.524199	18.1983	3.99885e-63	3.36447e-61	132.677	0.567702	0.173517	-0.394185	3	27765283	F	II	EOMES	TSS1500	island	TSS1500-island	chr3:27765196-27765675	NA	NA		rs72537449		UP
cg00460049	0.374068	0.522513	18.1828	4.91139e-63	4.10986e-61	132.472	0.563796	0.189728	-0.374068	1	66998806	R	II	SGIP1	TSS1500	island	TSS1500-island	chr1:66998728-66999060	NA	NA				UP
cg07792478	0.473181	0.547555	18.1722	5.65426e-63	4.71177e-61	132.331	0.599775	0.126594	-0.473181	8	65290484	F	I	MIR124-2	TSS1500	island	TSS1500-island	chr8:65290108-65290946	NA	NA				UP
cg16399049	0.30543	0.368832	18.1715	5.70393e-63	4.75199e-61	132.323	0.402539	0.0971092	-0.30543	16	22825843	F	I	HS3ST2	TSS200	island	TSS200-island	chr16:22824616-22826459	TRUE	NA				UP
cg05080154	0.338665	0.438986	18.164	6.30085e-63	5.2403e-61	132.223	0.476361	0.137696	-0.338665	18	76739409	F	I	SALL3	TSS1500	island	TSS1500-island	chr18:76737005-76741244	NA	NA	high-CpG:74840383-74841022			UP
cg04118306	0.343296	0.354876	18.1569	6.92742e-63	5.74314e-61	132.129	0.392762	0.0494663	-0.343296	8	24772350	F	I	NEFM	TSS200	island	TSS200-island	chr8:24770908-24772547	TRUE	NA				UP
cg11823511	0.430252	0.475808	18.1394	8.73937e-63	7.19094e-61	131.897	0.523291	0.0930388	-0.430252	1	91183697	F	I	BARHL2	TSS1500	island	TSS1500-island	chr1:91183240-91184540	NA	NA				UP
cg15484532	0.313023	0.410344	18.115	1.20754e-62	9.85714e-61	131.575	0.44489	0.131866	-0.313023	1	4714171	F	I	AJAP1	TSS1500	island	TSS1500-island	chr1:4713989-4716555	NA	NA			rs6689060	UP
cg06998282	0.528011	0.601186	18.0583	2.56236e-62	2.05755e-60	130.825	0.659457	0.131446	-0.528011	8	120651398	F	II	ENPP2	TSS1500	opensea	TSS1500-opensea		TRUE	TRUE				UP
cg07560510	0.388507	0.459719	18.0296	3.74237e-62	2.97347e-60	130.448	0.502595	0.114088	-0.388507	8	86350592	F	II	CA3	TSS1500	shore	TSS1500-shore	chr8:86350765-86351196	NA	TRUE				UP
cg08481075	0.500822	0.5824	18.001	5.46904e-62	4.30611e-60	130.07	0.637671	0.136849	-0.500822	6	33161328	F	I	COL11A2	TSS1500	island	TSS1500-island	chr6:33160945-33161337	TRUE	NA		rs13437061		UP
cg07434271	0.342894	0.404224	17.9854	6.7208e-62	5.26972e-60	129.864	0.442066	0.0991724	-0.342894	11	31840698	R	I	PAX6	TSS1500	shore	TSS1500-shore	chr11:31841315-31842003	NA	NA				UP
cg05477514	0.272434	0.398142	17.9682	8.43166e-62	6.5778e-60	129.638	0.428208	0.155773	-0.272434	8	23564008	R	I	NKX2-6	TSS200	island	TSS200-island	chr8:23562475-23565175	NA	TRUE				UP
cg15854847	0.355072	0.401417	17.9642	8.88757e-62	6.92701e-60	129.586	0.440603	0.0855316	-0.355072	8	23563970	F	I	NKX2-6	TSS200	island	TSS200-island	chr8:23562475-23565175	NA	TRUE				UP
cg16459364	0.31969	0.348417	17.9575	9.71447e-62	7.55947e-60	129.497	0.383698	0.0640082	-0.31969	8	24771125	R	I	NEFM	TSS200	island	TSS200-island	chr8:24770908-24772547	TRUE	NA				UP
cg09238180	0.426563	0.428293	17.926	1.47195e-61	1.13348e-59	129.083	0.475369	0.0488061	-0.426563	2	176993632	F	I	HOXD8	TSS1500	island	TSS1500-island	chr2:176993479-176995557	TRUE	TRUE				UP
cg08582356	0.373004	0.424305	17.8766	2.82699e-61	2.14822e-59	128.433	0.46547	0.0924662	-0.373004	8	86351018	F	II	CA3	TSS200	island	TSS200-island	chr8:86350765-86351196	NA	NA		rs2072696		UP
cg17480760	0.35131	0.450885	17.8663	3.23749e-61	2.45302e-59	128.298	0.489656	0.138346	-0.35131	8	86350889	R	I	CA3	TSS200	island	TSS200-island	chr8:86350765-86351196	NA	TRUE			rs71564213	UP
cg21232625	0.347381	0.50222	17.8646	3.30932e-61	2.50577e-59	128.276	0.540557	0.193176	-0.347381	6	33161394	R	II	COL11A2	TSS1500	shore	TSS1500-shore	chr6:33159991-33160263	TRUE	NA				UP
cg17932631	0.353611	0.502716	17.8568	3.66542e-61	2.768e-59	128.174	0.541741	0.18813	-0.353611	2	96990861	R	II	ITPRIPL1	TSS1500	island	TSS1500-island	chr2:96990857-96991283	NA	NA				UP
cg27223047	0.476204	0.573653	17.8444	4.31653e-61	3.24959e-59	128.011	0.626207	0.150003	-0.476204	5	127874825	F	II	FBN2	TSS1500	island	TSS1500-island	chr5:127872563-127874945	NA	NA		rs55770077		UP
cg22747746	0.384513	0.410888	17.8307	5.17397e-61	3.87534e-59	127.83	0.453323	0.0688102	-0.384513	8	23564193	F	I	NKX2-6	TSS1500	island	TSS1500-island	chr8:23562475-23565175	NA	TRUE				UP
cg20996682	0.359359	0.454021	17.8018	7.56898e-61	5.61355e-59	127.451	0.49368	0.134321	-0.359359	7	79084048	F	II	MAGI2	TSS1500	shore	TSS1500-shore	chr7:79082174-79082427	NA	NA				UP
cg17657179	0.323761	0.432595	17.7949	8.28794e-61	6.13204e-59	127.361	0.468325	0.144564	-0.323761	19	52227309	R	I	HAS1	TSS200	opensea	TSS200-opensea		NA	NA				UP
cg01295203	0.353871	0.471698	17.7918	8.62902e-61	6.38024e-59	127.321	0.510752	0.156881	-0.353871	8	70984199	F	II	PRDM14	TSS1500	island	TSS1500-island	chr8:70981873-70984888	NA	NA				UP
cg24182521	0.410273	0.550654	17.7852	9.40789e-61	6.93802e-59	127.234	0.595932	0.185659	-0.410273	20	44541013	F	II	PLTP	TSS1500	shore	TSS1500-shore	chr20:44539729-44540099	TRUE	NA				UP
cg24161793	0.406134	0.487761	17.779	1.02076e-60	7.50496e-59	127.153	0.532582	0.126448	-0.406134	2	96990762	R	II	ITPRIPL1	TSS1500	shore	TSS1500-shore	chr2:96990857-96991283	NA	NA				UP
cg07790615	0.498414	0.493672	17.7769	1.04955e-60	7.70832e-59	127.125	0.548677	0.0502633	-0.498414	1	237205174	R	I	RYR2	TSS1500	island	TSS1500-island	chr1:237205126-237206644	TRUE	NA				UP
cg21000072	0.233271	0.405382	17.7278	2.00089e-60	1.44918e-58	126.482	0.431126	0.197855	-0.233271	1	3567408	R	I	WDR8	TSS1500	island	TSS1500-island	chr1:3566445-3569636	NA	NA				UP
cg20892260	0.346925	0.451833	17.723	2.13151e-60	1.5418e-58	126.419	0.49012	0.143195	-0.346925	8	23564025	R	I	NKX2-6	TSS200	island	TSS200-island	chr8:23562475-23565175	NA	TRUE				UP
cg13382769	0.393248	0.499996	17.7163	2.32694e-60	1.67816e-58	126.332	0.543395	0.150147	-0.393248	7	79084078	F	II	MAGI2	TSS1500	shore	TSS1500-shore	chr7:79082174-79082427	NA	NA				UP
cg21306240	0.456264	0.460822	17.6802	3.73861e-60	2.67299e-58	125.86	0.511175	0.0549112	-0.456264	1	38230845	F	I	EPHA10	TSS200	island	TSS200-island	chr1:38229838-38230888	NA	NA				UP
cg16264705	0.374957	0.514573	17.6672	4.42986e-60	3.15395e-58	125.69	0.555953	0.180996	-0.374957	12	54071194	F	I	ATP5G2	TSS1500	island	TSS1500-island	chr12:54071053-54071265	NA	NA				UP
cg00002719	0.482342	0.467622	17.6586	4.95753e-60	3.51711e-58	125.578	0.520854	0.0385122	-0.482342	1	169396706	F	I	C1orf114	TSS200	island	TSS200-island	chr1:169396621-169396869	NA	TRUE				UP
cg25952581	0.326844	0.463276	17.585	1.30004e-59	8.99497e-58	124.618	0.499346	0.172503	-0.326844	7	27170961	R	II	HOXA4	TSS1500	shore	TSS1500-shore	chr7:27169572-27170638	TRUE	TRUE				UP
cg02878244	0.409307	0.455749	17.585	1.30018e-59	8.99497e-58	124.618	0.50092	0.0916133	-0.409307	11	20181911	R	I	DBX1	TSS200	island	TSS200-island	chr11:20181200-20182325	NA	TRUE				UP
cg01715455	0.315851	0.399624	17.5792	1.40209e-59	9.68226e-58	124.542	0.434481	0.118631	-0.315851	20	25062827	R	I	VSX1	TSS200	island	TSS200-island	chr20:25061761-25062928	TRUE	NA				UP
cg22600043	0.317223	0.393455	17.5542	1.94517e-59	1.33404e-57	124.216	0.428464	0.111241	-0.317223	8	109095991	R	I	RSPO2	TSS200	shore	TSS200-shore	chr8:109094485-109095849	TRUE	NA				UP
cg02762440	0.273582	0.376805	17.5512	2.02275e-59	1.38613e-57	124.177	0.406997	0.133415	-0.273582	5	71014792	R	I	CARTPT	TSS200	shore	TSS200-shore	chr5:71014917-71015715	NA	NA				UP
cg14428146	0.397838	0.424682	17.5477	2.11667e-59	1.44932e-57	124.132	0.468588	0.07075	-0.397838	8	23563925	F	I	NKX2-6	TSS200	island	TSS200-island	chr8:23562475-23565175	NA	TRUE				UP
cg26465391	0.38135	0.533613	17.5447	2.20139e-59	1.50551e-57	124.093	0.575699	0.194349	-0.38135	19	58220773	F	II	ZNF154	TSS200	shore	TSS200-shore	chr19:58220189-58220517	TRUE	NA				UP
cg24996565	0.329225	0.423774	17.5425	2.26746e-59	1.54976e-57	124.063	0.460108	0.130883	-0.329225	14	96180643	R	I	TCL1A	TSS200	island	TSS200-island	chr14:96180256-96180848	NA	NA				UP
cg00017489	0.419701	0.55824	17.5219	2.96576e-59	2.01689e-57	123.796	0.604558	0.184857	-0.419701	7	153583318	R	II	DPP6	TSS1500	island	TSS1500-island	chr7:153583317-153585666	NA	NA				UP
cg13931925	0.363519	0.393809	17.5131	3.32796e-59	2.25463e-57	123.681	0.433927	0.0704082	-0.363519	1	179545216	R	I	NPHS2	TSS200	island	TSS200-island	chr1:179544720-179545307	NA	TRUE				UP
cg06550984	0.382053	0.515841	17.4954	4.19304e-59	2.82606e-57	123.451	0.558004	0.175951	-0.382053	10	23480002	R	II	PTF1A	TSS1500	shore	TSS1500-shore	chr10:23480697-23482455	NA	NA				UP
cg22165175	0.354509	0.482467	17.4747	5.48906e-59	3.68276e-57	123.182	0.521591	0.167082	-0.354509	1	111148915	R	II	KCNA2	TSS1500	shore	TSS1500-shore	chr1:111148983-111150186	TRUE	NA				UP
cg16703956	0.421187	0.435641	17.4687	5.93499e-59	3.97489e-57	123.105	0.482123	0.0609367	-0.421187	5	1446217	F	I	SLC6A3	TSS1500	island	TSS1500-island	chr5:1444678-1446648	TRUE	NA			rs2735852	UP
cg01146232	0.45825	0.513341	17.4229	1.07836e-58	7.13081e-57	122.51	0.563914	0.105664	-0.45825	16	51185147	F	II	SALL1	TSS1500	island	TSS1500-island	chr16:51183699-51188763	TRUE	NA				UP
cg26405020	0.361345	0.498996	17.3952	1.54732e-58	1.01372e-56	122.15	0.538874	0.177529	-0.361345	15	91427363	F	II	FES	TSS1500	shore	TSS1500-shore	chr15:91427540-91427905	TRUE	NA				UP
cg15613420	0.482091	0.596552	17.3928	1.59512e-58	1.04423e-56	122.119	0.649755	0.167664	-0.482091	5	134735637	F	I	H2AFY	TSS1500	shore	TSS1500-shore	chr5:134734096-134735261	NA	NA	high-CpG:134762695-134763582			UP
cg04851268	0.417677	0.550628	17.3731	2.0621e-58	1.34192e-56	121.864	0.596723	0.179046	-0.417677	3	172167445	R	II	GHSR	TSS1500	shore	TSS1500-shore	chr3:172167526-172167866	TRUE	TRUE				UP
cg04321618	0.317974	0.413937	17.3677	2.2121e-58	1.43651e-56	121.794	0.449028	0.131054	-0.317974	7	27170880	R	II	HOXA4	TSS1500	shore	TSS1500-shore	chr7:27169572-27170638	TRUE	TRUE			rs73288595	UP
cg08983217	0.328254	0.369093	17.3596	2.45651e-58	1.59188e-56	121.689	0.405319	0.0770654	-0.328254	2	96991149	F	II	ITPRIPL1	TSS1500	island	TSS1500-island	chr2:96990857-96991283	NA	NA				UP
cg21461649	0.455725	0.511363	17.3512	2.74018e-58	1.77165e-56	121.58	0.561657	0.105932	-0.455725	7	117119938	R	II	CFTR	TSS200	opensea	TSS200-opensea		NA	NA	low-CpG:116906174-116907321			UP
cg01345315	0.368274	0.442719	17.3464	2.91929e-58	1.88459e-56	121.517	0.483361	0.115088	-0.368274	12	43945998	F	II	ADAMTS20	TSS1500	island	TSS1500-island	chr12:43944719-43946285	NA	NA		rs275604		UP
cg21553182	0.289546	0.316304	17.3412	3.12314e-58	2.01351e-56	121.45	0.348258	0.0587125	-0.289546	19	52956821	R	II	ZNF578	TSS200	island	TSS200-island	chr19:52956656-52957245	TRUE	NA				UP
cg00446413	0.332897	0.42998	17.3336	3.4455e-58	2.21839e-56	121.352	0.466718	0.133822	-0.332897	7	153749206	F	II	DPP6	TSS1500	island	TSS1500-island	chr7:153748407-153750444	NA	NA				UP
cg22178613	0.38245	0.418241	17.3306	3.58411e-58	2.30589e-56	121.313	0.460448	0.077998	-0.38245	4	154710499	R	I	SFRP2	TSS1500	island	TSS1500-island	chr4:154709512-154710827	NA	NA				UP
cg13324546	0.285975	0.326415	17.2931	5.82937e-58	3.70829e-56	120.828	0.357975	0.072	-0.285975	8	23564031	R	I	NKX2-6	TSS200	island	TSS200-island	chr8:23562475-23565175	NA	TRUE				UP
cg09649610	0.453123	0.496353	17.285	6.4794e-58	4.11025e-56	120.723	0.54636	0.0932366	-0.453123	1	235814039	F	II	GNG4	TSS1500	island	TSS1500-island	chr1:235811841-235814066	NA	NA		rs80114549		UP
cg09700701	0.287576	0.422233	17.244	1.10195e-57	6.91927e-56	120.194	0.45397	0.166395	-0.287576	11	65816819	F	II	GAL3ST3	TSS200	shore	TSS200-shore	chr11:65816404-65816665	NA	NA				UP
cg01360119	0.310897	0.461691	17.1972	2.01895e-57	1.24676e-55	119.59	0.496001	0.185105	-0.310897	7	150101760	F	II	LOC728743	TSS1500	shore	TSS1500-shore	chr7:150101906-150102968	NA	NA				UP
cg09388605	0.36202	0.435441	17.1832	2.41949e-57	1.48761e-55	119.41	0.475394	0.113374	-0.36202	8	56013800	F	II	XKR4	TSS1500	island	TSS1500-island	chr8:56013656-56015761	TRUE	NA				UP
cg17162576	0.340047	0.456373	17.1582	3.34335e-57	2.03831e-55	119.088	0.493901	0.153854	-0.340047	1	66999059	F	II	SGIP1	TSS1500	island	TSS1500-island	chr1:66998728-66999060	NA	NA				UP
cg12374721	0.456134	0.537352	17.1546	3.50232e-57	2.13102e-55	119.042	0.587692	0.131557	-0.456134	17	46799640	F	I	C17orf93	TSS1500	shore	TSS1500-shore	chr17:46800533-46800746	NA	TRUE				UP
cg19016332	0.339252	0.435194	17.101	6.99815e-57	4.195e-55	118.352	0.472634	0.133382	-0.339252	1	179545294	F	II	NPHS2	TSS1500	island	TSS1500-island	chr1:179544720-179545307	NA	TRUE				UP
cg19407095	0.279262	0.416959	17.0763	9.63417e-57	5.73971e-55	118.033	0.447779	0.168517	-0.279262	13	112721778	R	II	SOX1	TSS200	island	TSS200-island	chr13:112720564-112723582	NA	NA				UP
cg13721134	0.370752	0.464371	17.067	1.085e-56	6.44371e-55	117.915	0.505287	0.134536	-0.370752	8	86350390	F	II	CA3	TSS1500	shore	TSS1500-shore	chr8:86350765-86351196	NA	TRUE				UP
cg25390440	0.436994	0.492262	17.0658	1.103e-56	6.54607e-55	117.899	0.540488	0.103494	-0.436994	2	127413369	F	II	GYPC	TSS1500	shore	TSS1500-shore	chr2:127413696-127414171	TRUE	NA				UP
cg21971621	0.368463	0.470208	17.0442	1.45649e-56	8.58841e-55	117.622	0.510872	0.142409	-0.368463	11	65600773	R	I	SNX32	TSS1500	shore	TSS1500-shore	chr11:65601069-65601551	TRUE	NA				UP
cg05520409	0.335434	0.440379	17.0298	1.75234e-56	1.03043e-54	117.437	0.477398	0.141963	-0.335434	16	1030619	F	I	SOX8	TSS1500	island	TSS1500-island	chr16:1029878-1035327	NA	NA				UP
cg02709432	0.482261	0.550412	16.9668	3.94294e-56	2.27258e-54	116.63	0.603635	0.121374	-0.482261	8	120651236	R	II	ENPP2	TSS200	opensea	TSS200-opensea		TRUE	TRUE				UP
cg10397440	0.289823	0.310833	16.9596	4.32455e-56	2.48494e-54	116.537	0.342818	0.0529949	-0.289823	8	57359258	R	I	PENK	TSS1500	island	TSS1500-island	chr8:57358126-57359415	NA	NA	high-CpG:57521704-57521864			UP
cg15133719	0.37768	0.534055	16.9316	6.19773e-56	3.54152e-54	116.179	0.575736	0.198056	-0.37768	2	223163804	R	II	PAX3	TSS200	island	TSS200-island	chr2:223162946-223163912	TRUE	NA				UP
cg19785066	0.357967	0.480437	16.9298	6.33925e-56	3.62057e-54	116.156	0.519942	0.161976	-0.357967	20	44746655	F	I	CD40	TSS1500	shore	TSS1500-shore	chr20:44746822-44747060	TRUE	NA				UP
cg06909469	0.338977	0.417115	16.907	8.50128e-56	4.82214e-54	115.864	0.454524	0.115547	-0.338977	2	96990800	F	II	ITPRIPL1	TSS1500	shore	TSS1500-shore	chr2:96990857-96991283	NA	NA				UP
cg14826711	0.436452	0.503937	16.8866	1.10359e-55	6.22244e-54	115.604	0.552104	0.115652	-0.436452	1	169396909	R	II	C1orf114	TSS1500	shore	TSS1500-shore	chr1:169396621-169396869	NA	TRUE				UP
cg17165841	0.330848	0.429714	16.8842	1.13848e-55	6.41277e-54	115.573	0.466227	0.135379	-0.330848	2	207507001	R	II	LOC200726	TSS200	island	TSS200-island	chr2:207506774-207507422	NA	NA				UP
cg23883696	0.336184	0.40059	16.8749	1.28191e-55	7.19804e-54	115.455	0.437691	0.101507	-0.336184	18	70534298	R	I	NETO1	TSS1500	island	TSS1500-island	chr18:70533965-70536871	NA	NA				UP
cg13570972	0.307435	0.437386	16.8654	1.44821e-55	8.10768e-54	115.333	0.471314	0.16388	-0.307435	11	31839632	R	I	PAX6	TSS200	island	TSS200-island	chr11:31839363-31839813	NA	NA				UP
cg25092838	0.420864	0.440452	16.835	2.13831e-55	1.18792e-53	114.945	0.486898	0.0660347	-0.420864	14	57279115	R	I	OTX2OS1	TSS1500	island	TSS1500-island	chr14:57278709-57279116	NA	NA				UP
cg08066035	0.414851	0.48628	16.8347	2.14684e-55	1.19227e-53	114.941	0.532063	0.117212	-0.414851	19	16999614	R	I	F2RL3	TSS1500	shore	TSS1500-shore	chr19:17000627-17001398	TRUE	NA				UP
cg19516515	0.417737	0.477526	16.8107	2.91717e-55	1.60565e-53	114.636	0.523627	0.10589	-0.417737	1	155290614	R	II	RUSC1	TSS200	island	TSS200-island	chr1:155290606-155291001	TRUE	NA				UP
cg25071651	0.384196	0.474381	16.8072	3.0528e-55	1.67921e-53	114.591	0.516781	0.132585	-0.384196	4	101112317	R	II	DDIT4L	TSS1500	shore	TSS1500-shore	chr4:101111146-101111497	NA	NA				UP
cg00076538	0.357554	0.393137	16.7805	4.29363e-55	2.34655e-53	114.251	0.432597	0.0750429	-0.357554	5	38257555	R	I	EGFLAM	TSS1500	shore	TSS1500-shore	chr5:38257825-38259136	NA	NA				UP
cg27252696	0.437206	0.496096	16.7431	6.9276e-55	3.74213e-53	113.774	0.544346	0.10714	-0.437206	6	100912940	R	I	SIM1	TSS1500	island	TSS1500-island	chr6:100912071-100913337	TRUE	NA				UP
cg24811864	0.341146	0.438025	16.7141	1.00296e-54	5.37671e-53	113.406	0.475674	0.134528	-0.341146	18	55019711	R	II	ST8SIA3	TSS200	island	TSS200-island	chr18:55019707-55021605	NA	NA				UP
cg14167389	0.313799	0.362694	16.707	1.09771e-54	5.87353e-53	113.316	0.397325	0.0835261	-0.313799	1	32708250	F	II	MTMR9L	TSS1500	shore	TSS1500-shore	chr1:32705524-32707141	NA	NA		rs77998113		UP
cg04418091	0.371054	0.521373	16.682	1.50861e-54	8.01411e-53	112.999	0.562322	0.191268	-0.371054	12	54071168	F	II	ATP5G2	TSS1500	island	TSS1500-island	chr12:54071053-54071265	NA	NA				UP
cg10084644	0.336429	0.412342	16.6567	2.08342e-54	1.0987e-52	112.677	0.44947	0.113042	-0.336429	7	99775521	F	I	STAG3	TSS200	island	TSS200-island	chr7:99774733-99775583	NA	NA	high-CpG:99613314-99613542			UP
cg22488256	0.439885	0.458088	16.6515	2.22531e-54	1.17225e-52	112.612	0.506634	0.0667497	-0.439885	1	66258046	R	II	PDE4B	TSS200	shore	TSS200-shore	chr1:66258440-66258918	NA	NA				UP
cg07697597	0.337137	0.452689	16.6323	2.84276e-54	1.48943e-52	112.368	0.489896	0.152758	-0.337137	22	43740003	R	I	SCUBE1	TSS1500	island	TSS1500-island	chr22:43738882-43740285	TRUE	NA				UP
cg23121156	0.391591	0.44357	16.6164	3.47923e-54	1.81283e-52	112.167	0.486786	0.0951949	-0.391591	4	154710421	F	I	SFRP2	TSS200	island	TSS200-island	chr4:154709512-154710827	NA	NA		rs74549610		UP
cg22070406	0.327013	0.397633	16.5759	5.81862e-54	2.99321e-52	111.654	0.433722	0.106709	-0.327013	18	55019708	R	II	ST8SIA3	TSS200	island	TSS200-island	chr18:55019707-55021605	NA	NA				UP
cg07499553	0.301261	0.45902	16.5549	7.60125e-54	3.89313e-52	111.388	0.492267	0.191006	-0.301261	5	150326312	F	II	LOC134466	TSS200	shore	TSS200-shore	chr5:150325904-150326194	NA	NA				UP
cg01537995	0.393947	0.43622	16.5385	9.35999e-54	4.77735e-52	111.181	0.479696	0.0857492	-0.393947	14	85996352	F	II	FLRT2	TSS200	shore	TSS200-shore	chr14:85996494-85996958	NA	NA	high-CpG:85066099-85066447			UP
cg04611203	0.360964	0.423291	16.534	9.90607e-54	5.04546e-52	111.124	0.463127	0.102163	-0.360964	20	2781438	R	II	CPXM1	TSS200	island	TSS200-island	chr20:2780978-2781497	TRUE	NA				UP
cg11256607	0.327663	0.459762	16.5177	1.21803e-53	6.17693e-52	110.918	0.495923	0.168261	-0.327663	1	58716306	F	II	DAB1	TSS200	shore	TSS200-shore	chr1:58715272-58716095	NA	NA				UP
cg13564742	0.357027	0.48758	16.515	1.26128e-53	6.39151e-52	110.884	0.526981	0.169955	-0.357027	9	100614879	F	II	FOXE1	TSS1500	shore	TSS1500-shore	chr9:100615234-100617510	NA	NA				UP
cg10364040	0.399627	0.497332	16.4858	1.82518e-53	9.17519e-52	110.516	0.541435	0.141808	-0.399627	2	176981064	F	I	HOXD10	TSS1500	island	TSS1500-island	chr2:176980765-176981423	TRUE	NA				UP
cg19254119	0.425799	0.447099	16.4679	2.29009e-53	1.14429e-51	110.29	0.49409	0.0682908	-0.425799	19	9609422	R	I	ZNF560	TSS200	shore	TSS200-shore	chr19:9608804-9609343	NA	NA				UP
cg22802813	0.373229	0.403603	16.4263	3.87471e-53	1.91134e-51	109.766	0.444793	0.0715643	-0.373229	12	95942761	F	I	USP44	TSS200	island	TSS200-island	chr12:95941906-95942979	TRUE	NA				UP
cg03491584	0.300849	0.427061	16.4218	4.10099e-53	2.02091e-51	109.709	0.460263	0.159414	-0.300849	19	17958961	F	II	JAK3	TSS200	shore	TSS200-shore	chr19:17958490-17958808	NA	TRUE				UP
cg10184889	0.357491	0.368558	16.4153	4.4537e-53	2.19059e-51	109.627	0.408011	0.0505204	-0.357491	8	86350919	F	I	CA3	TSS200	island	TSS200-island	chr8:86350765-86351196	NA	NA				UP
cg11413039	0.348771	0.359987	16.4077	4.90306e-53	2.40569e-51	109.531	0.398477	0.0497061	-0.348771	11	125774447	R	I	PUS3	TSS1500	island	TSS1500-island	chr11:125774292-125774584	NA	NA				UP
cg11199713	0.265373	0.382225	16.4062	4.99326e-53	2.44853e-51	109.513	0.411512	0.146139	-0.265373	13	112721773	R	II	SOX1	TSS200	island	TSS200-island	chr13:112720564-112723582	NA	NA				UP
cg24329557	0.425977	0.563115	16.4003	5.38436e-53	2.63575e-51	109.438	0.610126	0.184149	-0.425977	6	10882326	R	II	GCM2	TSS1500	shore	TSS1500-shore	chr6:10882926-10883149	NA	NA				UP
cg24863335	0.384841	0.416551	16.3968	5.6269e-53	2.7521e-51	109.394	0.459022	0.0741806	-0.384841	18	70535406	R	II	NETO1	TSS1500	island	TSS1500-island	chr18:70533965-70536871	TRUE	NA				UP
cg07854547	0.307259	0.422844	16.3898	6.14466e-53	2.998e-51	109.306	0.456754	0.149494	-0.307259	8	50823173	R	II	SNTG1	TSS1500	shore	TSS1500-shore	chr8:50822270-50822860	NA	TRUE				UP
cg05093169	0.366156	0.428055	16.3791	7.03233e-53	3.42177e-51	109.172	0.468464	0.102308	-0.366156	11	71955401	F	II	PHOX2A	TSS200	island	TSS200-island	chr11:71954816-71955659	TRUE	NA	high-CpG:71632849-71633118			UP
cg01452847	0.38623	0.453589	16.3734	7.55753e-53	3.66996e-51	109.1	0.496214	0.109984	-0.38623	17	46711341	F	I	MIR196A1	TSS1500	island	TSS1500-island	chr17:46710812-46711419	NA	NA				UP
cg01583131	0.320556	0.385775	16.345	1.08096e-52	5.2031e-51	108.744	0.421152	0.100596	-0.320556	11	27744675	F	I	BDNF	TSS1500	shore	TSS1500-shore	chr11:27743472-27744564	NA	NA				UP
cg21784917	0.311299	0.369709	16.3037	1.82071e-52	8.64984e-51	108.225	0.404064	0.0927653	-0.311299	7	79084038	R	I	MAGI2	TSS1500	shore	TSS1500-shore	chr7:79082174-79082427	NA	NA				UP
cg02547394	0.29056	0.456553	16.2996	1.91712e-52	9.0939e-51	108.173	0.488619	0.198059	-0.29056	13	112721789	R	I	SOX1	TSS200	island	TSS200-island	chr13:112720564-112723582	NA	NA				UP
cg05158615	0.396437	0.489363	16.2857	2.28153e-52	1.07713e-50	108	0.533114	0.136678	-0.396437	7	24323559	R	II	NPY	TSS1500	island	TSS1500-island	chr7:24323558-24325080	NA	NA				UP
cg07928083	0.294605	0.455092	16.264	2.99851e-52	1.40839e-50	107.728	0.487605	0.193	-0.294605	15	60295312	R	I	FOXB1	TSS1500	shore	TSS1500-shore	chr15:60296135-60298520	NA	NA				UP
cg07599133	0.329421	0.384464	16.2401	4.049e-52	1.88952e-50	107.428	0.420819	0.091398	-0.329421	19	35068628	R	I	LOC643719	TSS200	island	TSS200-island	chr19:35068406-35068897	NA	NA				UP
cg06463958	0.477146	0.491421	16.2284	4.6912e-52	2.18143e-50	107.282	0.544079	0.0669327	-0.477146	6	166582393	R	I	T	TSS1500	island	TSS1500-island	chr6:166579973-166583423	NA	TRUE				UP
cg12615761	0.381765	0.452512	16.2268	4.78798e-52	2.22582e-50	107.262	0.494644	0.112879	-0.381765	18	8608907	R	I	RAB12	TSS1500	island	TSS1500-island	chr18:8608763-8610370	NA	NA				UP
cg09629657	0.321922	0.424607	16.2164	5.4505e-52	2.52483e-50	107.132	0.460134	0.138212	-0.321922	5	179220795	R	II	LTC4S	TSS200	shore	TSS200-shore	chr5:179222608-179223825	NA	NA				UP
cg03175653	0.343995	0.410942	16.2152	5.53551e-52	2.56351e-50	107.117	0.448906	0.104911	-0.343995	18	74961798	F	I	GALR1	TSS1500	island	TSS1500-island	chr18:74961556-74963822	NA	TRUE				UP
cg13234863	0.313949	0.401142	16.2009	6.62563e-52	3.05793e-50	106.938	0.435789	0.12184	-0.313949	12	130389138	F	II	TMEM132D	TSS1500	island	TSS1500-island	chr12:130387609-130389139	NA	NA				UP
cg15310492	0.316623	0.373718	16.1887	7.72189e-52	3.54991e-50	106.785	0.40866	0.0920378	-0.316623	11	30038677	F	I	KCNA4	TSS200	island	TSS200-island	chr11:30038522-30038823	TRUE	NA				UP
cg16620526	0.268098	0.420919	16.1803	8.57533e-52	3.93215e-50	106.681	0.450507	0.182408	-0.268098	5	115298079	R	I	LVRN	TSS200	island	TSS200-island	chr5:115297607-115298093	NA	TRUE				UP
cg26844246	0.359752	0.475331	16.1766	8.98421e-52	4.11741e-50	106.635	0.515034	0.155282	-0.359752	5	170736277	R	I	TLX3	TSS200	island	TSS200-island	chr5:170735169-170739863	NA	NA				UP
cg03874199	0.316716	0.425661	16.1696	9.80755e-52	4.48688e-50	106.547	0.460613	0.143897	-0.316716	2	176964456	R	II	HOXD12	TSS200	island	TSS200-island	chr2:176964062-176965509	NA	NA				UP
cg07139301	0.3838	0.389232	16.159	1.12021e-51	5.10561e-50	106.415	0.431588	0.0477878	-0.3838	3	170746207	R	I	SLC2A2	TSS1500	island	TSS1500-island	chr3:170746072-170746292	TRUE	TRUE				UP
cg16429070	0.326716	0.455472	16.1575	1.14138e-51	5.20069e-50	106.396	0.491529	0.164813	-0.326716	5	149535646	F	II	PDGFRB	TSS1500	opensea	TSS1500-opensea		TRUE	NA			rs75886797	UP
cg11873482	0.421072	0.472245	16.1442	1.34897e-51	6.11625e-50	106.23	0.518715	0.0976432	-0.421072	7	97361244	R	II	TAC1	TSS200	island	TSS200-island	chr7:97361132-97363018	NA	NA				UP
cg15182643	0.36713	0.422691	16.1393	1.43466e-51	6.49007e-50	106.169	0.463208	0.0960778	-0.36713	5	38257516	F	II	EGFLAM	TSS1500	shore	TSS1500-shore	chr5:38257825-38259136	NA	NA				UP
cg09614300	0.356501	0.501876	16.1112	2.03955e-51	9.16666e-50	105.818	0.541219	0.184718	-0.356501	10	124894076	R	II	HMX3	TSS1500	island	TSS1500-island	chr10:124894075-124897366	NA	TRUE				UP
cg10603004	0.364286	0.42802	16.1095	2.08261e-51	9.35772e-50	105.797	0.468222	0.103936	-0.364286	8	23564294	F	II	NKX2-6	TSS1500	island	TSS1500-island	chr8:23562475-23565175	NA	TRUE				UP
cg15140703	0.378519	0.382954	16.106	2.17425e-51	9.75916e-50	105.754	0.424727	0.0462082	-0.378519	7	99775532	R	I	STAG3	TSS200	island	TSS200-island	chr7:99774733-99775583	NA	NA	high-CpG:99613314-99613542			UP
cg01939477	0.406044	0.39012	16.0975	2.41788e-51	1.08269e-49	105.649	0.434931	0.0288878	-0.406044	11	43602879	R	I	MIR129-2	TSS200	island	TSS200-island	chr11:43602545-43603215	NA	NA				UP
cg16428251	0.347474	0.39251	16.0919	2.59431e-51	1.16093e-49	105.579	0.430857	0.0833829	-0.347474	3	137483479	R	II	SOX14	TSS200	island	TSS200-island	chr3:137482964-137484454	NA	NA				UP
cg05164933	0.416892	0.457143	16.072	3.32674e-51	1.47837e-49	105.331	0.503151	0.0862592	-0.416892	4	154710418	F	I	SFRP2	TSS200	island	TSS200-island	chr4:154709512-154710827	NA	NA		rs74549610		UP
cg11694519	0.399208	0.495088	16.0609	3.82373e-51	1.69281e-49	105.192	0.539145	0.139937	-0.399208	11	111783563	F	I	CRYAB	TSS1500	opensea	TSS1500-opensea		NA	TRUE				UP
cg06980387	0.231765	0.374222	16.0594	3.89659e-51	1.72349e-49	105.173	0.3998	0.168035	-0.231765	5	87980882	F	I	LOC645323	TSS1500	island	TSS1500-island	chr5:87980878-87981272	NA	NA				UP
cg07536847	0.333962	0.433496	16.0405	4.92984e-51	2.16837e-49	104.939	0.470353	0.136391	-0.333962	1	18957232	R	I	PAX7	TSS1500	island	TSS1500-island	chr1:18956895-18959829	NA	TRUE				UP
cg17380661	0.402942	0.456368	16.0306	5.5809e-51	2.44524e-49	104.816	0.500837	0.0978949	-0.402942	6	100912946	R	I	SIM1	TSS1500	island	TSS1500-island	chr6:100912071-100913337	TRUE	NA			rs3756916	UP
cg23207990	0.359846	0.375182	16.0254	5.95281e-51	2.60282e-49	104.751	0.414895	0.055049	-0.359846	4	154710535	R	I	SFRP2	TSS1500	island	TSS1500-island	chr4:154709512-154710827	NA	NA				UP
cg16407471	0.380748	0.404803	16.0174	6.58208e-51	2.87353e-49	104.651	0.446823	0.0660748	-0.380748	11	43602914	R	II	MIR129-2	TSS200	island	TSS200-island	chr11:43602545-43603215	NA	NA				UP
cg08510658	0.302126	0.351274	16.016	6.69753e-51	2.92243e-49	104.634	0.384617	0.0824903	-0.302126	6	10882927	R	II	GCM2	TSS1500	island	TSS1500-island	chr6:10882926-10883149	NA	NA				UP
cg14416371	0.462175	0.443136	15.9891	9.35622e-51	4.04874e-49	104.301	0.494142	0.0319663	-0.462175	11	43602847	R	I	MIR129-2	TSS200	island	TSS200-island	chr11:43602545-43603215	NA	TRUE				UP
cg08076018	0.38431	0.514674	15.9818	1.02514e-50	4.42315e-49	104.21	0.557087	0.172777	-0.38431	9	129885080	F	II	ANGPTL2	TSS200	opensea	TSS200-opensea		NA	NA				UP
cg03625109	0.434031	0.502048	15.9675	1.22489e-50	5.26764e-49	104.033	0.549948	0.115917	-0.434031	9	122132103	R	II	DBC1	TSS1500	island	TSS1500-island	chr9:122131086-122132214	NA	NA				UP
cg18952647	0.384171	0.436349	15.9262	2.04816e-50	8.70564e-49	103.521	0.478746	0.0945756	-0.384171	15	83953744	R	II	BNC1	TSS1500	island	TSS1500-island	chr15:83951980-83953930	NA	NA				UP
cg21657577	0.291713	0.452102	15.9153	2.34372e-50	9.93828e-49	103.387	0.484295	0.192583	-0.291713	19	52956622	R	II	ZNF578	TSS1500	shore	TSS1500-shore	chr19:52956656-52957245	TRUE	NA				UP
cg05497345	0.425833	0.493583	15.9081	2.56612e-50	1.08597e-48	103.296	0.540578	0.114745	-0.425833	2	96990914	R	I	ITPRIPL1	TSS1500	island	TSS1500-island	chr2:96990857-96991283	NA	NA				UP
cg01158680	0.390126	0.427448	15.9073	2.59172e-50	1.09653e-48	103.286	0.470503	0.0803771	-0.390126	7	79083997	R	II	MAGI2	TSS1500	shore	TSS1500-shore	chr7:79082174-79082427	NA	NA				UP
cg01135780	0.279987	0.315824	15.8936	3.07166e-50	1.29267e-48	103.117	0.346724	0.0667367	-0.279987	5	158527707	R	I	EBF1	TSS1500	island	TSS1500-island	chr5:158527374-158527983	NA	NA				UP
cg07028914	0.343967	0.396414	15.8855	3.39725e-50	1.4265e-48	103.017	0.434374	0.0904071	-0.343967	6	85474090	R	I	TBX18	TSS200	island	TSS200-island	chr6:85472702-85474132	TRUE	NA				UP
cg10836809	0.328406	0.404185	15.8784	3.70751e-50	1.55276e-48	102.93	0.440428	0.112022	-0.328406	9	4300203	R	II	GLIS3	TSS200	shore	TSS200-shore	chr9:4297817-4300182	NA	NA				UP
cg25033990	0.289669	0.36066	15.8694	4.14428e-50	1.73014e-48	102.819	0.392628	0.10296	-0.289669	17	32484014	R	II	ACCN1	TSS200	island	TSS200-island	chr17:32484007-32484280	NA	TRUE				UP
cg21684012	0.344564	0.390169	15.861	4.60082e-50	1.91532e-48	102.715	0.428196	0.0836316	-0.344564	6	100912906	F	I	SIM1	TSS1500	island	TSS1500-island	chr6:100912071-100913337	TRUE	NA		rs3756916		UP
cg05376374	0.364094	0.37235	15.8239	7.28851e-50	2.99966e-48	102.257	0.412531	0.0484367	-0.364094	11	43602920	F	I	MIR129-2	TSS200	island	TSS200-island	chr11:43602545-43603215	NA	NA				UP
cg03032214	0.384956	0.382733	15.8151	8.13033e-50	3.33682e-48	102.148	0.425217	0.0402614	-0.384956	18	74961809	F	II	GALR1	TSS200	island	TSS200-island	chr18:74961556-74963822	NA	TRUE				UP
cg11036833	0.343779	0.34782	15.8139	8.25275e-50	3.38339e-48	102.133	0.385759	0.0419806	-0.343779	5	115152494	F	I	CDO1	TSS200	island	TSS200-island	chr5:115151348-115152713	TRUE	NA				UP
cg05756220	0.323662	0.382192	15.7938	1.0576e-49	4.31192e-48	101.886	0.417911	0.0942498	-0.323662	11	30038685	F	II	KCNA4	TSS200	island	TSS200-island	chr11:30038522-30038823	TRUE	NA				UP
cg06707978	0.279853	0.409881	15.7694	1.43091e-49	5.79293e-48	101.585	0.440766	0.160913	-0.279853	19	58095155	F	II	ZIK1	TSS1500	island	TSS1500-island	chr19:58094739-58095764	TRUE	NA				UP
cg12699371	0.363121	0.424164	15.7374	2.12558e-49	8.53207e-48	101.191	0.464239	0.101118	-0.363121	18	74961424	F	II	GALR1	TSS1500	shore	TSS1500-shore	chr18:74961556-74963822	NA	NA				UP
cg17152757	0.355735	0.373878	15.7371	2.13301e-49	8.55886e-48	101.188	0.413137	0.0574015	-0.355735	3	172166258	R	II	GHSR	TSS200	island	TSS200-island	chr3:172165372-172166738	NA	NA				UP
cg06169131	0.363135	0.448468	15.7355	2.17485e-49	8.72057e-48	101.168	0.488544	0.125408	-0.363135	10	103536348	F	II	FGF8	TSS1500	island	TSS1500-island	chr10:103535636-103536505	NA	NA				UP
cg02106850	0.284627	0.368986	15.7235	2.522e-49	1.00816e-47	101.021	0.400398	0.11577	-0.284627	6	85474093	R	I	TBX18	TSS200	island	TSS200-island	chr6:85472702-85474132	TRUE	NA				UP
cg06621744	0.276952	0.427709	15.7056	3.14632e-49	1.25096e-47	100.801	0.458274	0.181322	-0.276952	14	37052470	F	II	NKX2-8	TSS1500	shore	TSS1500-shore	chr14:37052537-37052838	NA	NA				UP
cg15343119	0.358044	0.396537	15.7029	3.25206e-49	1.29164e-47	100.768	0.436051	0.0780072	-0.358044	18	74961785	F	II	GALR1	TSS1500	island	TSS1500-island	chr18:74961556-74963822	NA	TRUE				UP
cg14817655	0.369794	0.404806	15.6914	3.75027e-49	1.48536e-47	100.626	0.445616	0.0758224	-0.369794	4	188916724	R	I	ZFP42	TSS200	island	TSS200-island	chr4:188916605-188916876	NA	NA				UP
cg13691247	0.368334	0.445304	15.6904	3.79682e-49	1.50309e-47	100.613	0.485954	0.117619	-0.368334	12	54071090	F	I	ATP5G2	TSS1500	island	TSS1500-island	chr12:54071053-54071265	NA	NA		rs77902138		UP
cg19962990	0.355789	0.497666	15.6889	3.86843e-49	1.53126e-47	100.595	0.536931	0.181142	-0.355789	18	904523	F	II	ADCYAP1	TSS1500	shore	TSS1500-shore	chr18:904578-909574	NA	NA				UP
cg12626956	0.290922	0.440445	15.6833	4.14518e-49	1.63833e-47	100.526	0.472552	0.18163	-0.290922	9	79634509	R	II	FOXB2	TSS200	island	TSS200-island	chr9:79633326-79636030	NA	NA			rs72209201	UP
cg17796010	0.312368	0.376848	15.6677	5.02255e-49	1.97636e-47	100.335	0.411321	0.0989531	-0.312368	20	26188963	F	I	MIR663	TSS200	island	TSS200-island	chr20:26188638-26190348	NA	NA		rs75387386		UP
cg06574716	0.370622	0.473005	15.6628	5.33463e-49	2.09529e-47	100.275	0.513907	0.143285	-0.370622	19	44331239	F	I	ZNF283	TSS1500	opensea	TSS1500-opensea		NA	NA				UP
cg06007271	0.407435	0.493603	15.6627	5.3402e-49	2.09723e-47	100.274	0.538567	0.131133	-0.407435	4	5021203	F	I	CYTL1	TSS200	island	TSS200-island	chr4:5021003-5021329	NA	TRUE				UP
cg08872742	0.310007	0.406738	15.652	6.09264e-49	2.38694e-47	100.142	0.44095	0.130943	-0.310007	16	66400320	R	II	CDH5	TSS1500	opensea	TSS1500-opensea		NA	NA				UP
cg08252579	0.347388	0.395205	15.6448	6.65752e-49	2.60284e-47	100.054	0.433543	0.0861551	-0.347388	3	62359773	F	II	FEZF2	TSS1500	island	TSS1500-island	chr3:62357639-62359774	NA	NA				UP
cg01268824	0.412926	0.526751	15.6387	7.17993e-49	2.80354e-47	99.979	0.572321	0.159395	-0.412926	19	58220818	F	I	ZNF154	TSS1500	shore	TSS1500-shore	chr19:58220189-58220517	TRUE	NA				UP
cg17162024	0.355417	0.376457	15.6068	1.06288e-48	4.11523e-47	99.5884	0.415681	0.0602643	-0.355417	8	53478454	F	I	FAM150A	TSS1500	island	TSS1500-island	chr8:53477544-53478627	NA	NA				UP
cg16536329	0.329033	0.403957	15.6026	1.11842e-48	4.32288e-47	99.5377	0.440269	0.111236	-0.329033	5	178368185	R	II	ZNF454	TSS200	island	TSS200-island	chr5:178367620-178368725	TRUE	NA				UP
cg20246113	0.310238	0.395546	15.5949	1.22971e-48	4.74495e-47	99.4432	0.429783	0.119546	-0.310238	15	79104481	F	I	ADAMTS7	TSS1500	island	TSS1500-island	chr15:79102715-79104628	NA	NA				UP
cg14015441	0.307715	0.402478	15.5917	1.27921e-48	4.92976e-47	99.4039	0.436437	0.128722	-0.307715	8	105479318	R	I	DPYS	TSS200	island	TSS200-island	chr8:105478672-105479340	NA	NA				UP
cg10406124	0.324118	0.398618	15.5728	1.61278e-48	6.18161e-47	99.1732	0.434387	0.110269	-0.324118	12	128751042	R	II	TMEM132C	TSS1500	island	TSS1500-island	chr12:128751041-128753151	NA	NA			rs1211901	UP
cg23839136	0.326608	0.380068	15.572	1.62926e-48	6.24196e-47	99.1631	0.416113	0.0895046	-0.326608	7	70597599	R	II	WBSCR17	TSS200	island	TSS200-island	chr7:70596228-70598382	TRUE	NA				UP
cg22546168	0.293657	0.347285	15.5599	1.89096e-48	7.221e-47	99.0148	0.379693	0.0860357	-0.293657	10	135050326	F	I	VENTX	TSS1500	island	TSS1500-island	chr10:135048797-135052077	NA	TRUE				UP
cg24302235	0.420342	0.495621	15.5505	2.12087e-48	8.08348e-47	98.9005	0.54201	0.121668	-0.420342	3	170746073	R	II	SLC2A2	TSS1500	island	TSS1500-island	chr3:170746072-170746292	TRUE	TRUE				UP
cg17911318	0.346385	0.359821	15.5403	2.40471e-48	9.14378e-47	98.7755	0.398048	0.0516633	-0.346385	18	74962000	R	I	GALR1	TSS200	island	TSS200-island	chr18:74961556-74963822	NA	TRUE				UP
cg22685409	0.31067	0.361593	15.5396	2.42547e-48	9.22065e-47	98.7669	0.395879	0.0852084	-0.31067	11	30038692	F	II	KCNA4	TSS1500	island	TSS1500-island	chr11:30038522-30038823	TRUE	NA				UP
cg09439920	0.432872	0.503656	15.5313	2.68506e-48	1.01859e-46	98.6657	0.551428	0.118556	-0.432872	3	99979117	F	II	TBC1D23	TSS1500	shore	TSS1500-shore	chr3:99979678-99980038	NA	NA				UP
cg19803052	0.341507	0.465426	15.5278	2.80186e-48	1.06207e-46	98.6233	0.503115	0.161608	-0.341507	7	19813244	F	I	TMEM196	TSS1500	shore	TSS1500-shore	chr7:19812569-19813005	NA	NA		rs76984628		UP
cg22534145	0.327445	0.427406	15.5237	2.94825e-48	1.11656e-46	98.5726	0.463543	0.136098	-0.327445	20	23015936	R	I	SSTR4	TSS200	island	TSS200-island	chr20:23015716-23016879	NA	NA				UP
cg24896649	0.346074	0.371413	15.5138	3.32572e-48	1.25671e-46	98.4526	0.409606	0.0635316	-0.346074	4	188916726	R	I	ZFP42	TSS200	island	TSS200-island	chr4:188916605-188916876	NA	NA				UP
cg11712936	0.309761	0.463798	15.5094	3.51203e-48	1.32594e-46	98.3983	0.497983	0.188222	-0.309761	2	124782117	R	II	CNTNAP5	TSS1500	shore	TSS1500-shore	chr2:124782252-124783255	NA	NA				UP
cg03524083	0.309654	0.322058	15.5042	3.74122e-48	1.41074e-46	98.3354	0.356231	0.0465776	-0.309654	18	70534316	F	I	NETO1	TSS1500	island	TSS1500-island	chr18:70533965-70536871	NA	NA				UP
cg02792792	0.360158	0.386931	15.4933	4.27783e-48	1.60845e-46	98.202	0.426678	0.0665198	-0.360158	5	115152420	R	II	CDO1	TSS200	island	TSS200-island	chr5:115151348-115152713	NA	NA				UP
cg06126713	0.459622	0.546434	15.4761	5.28134e-48	1.97592e-46	97.9921	0.597158	0.137536	-0.459622	7	16505617	R	II	SOSTDC1	TSS200	opensea	TSS200-opensea		NA	NA				UP
cg15556502	0.36429	0.352107	15.4586	6.53646e-48	2.43478e-46	97.7799	0.39231	0.0280204	-0.36429	11	43602845	R	I	MIR129-2	TSS200	island	TSS200-island	chr11:43602545-43603215	NA	TRUE				UP
cg18394340	0.306378	0.447922	15.4374	8.47719e-48	3.1415e-46	97.521	0.481734	0.175357	-0.306378	5	134735613	R	II	H2AFY	TSS1500	shore	TSS1500-shore	chr5:134734096-134735261	NA	NA	high-CpG:134762695-134763582			UP
cg11905007	0.383796	0.394677	15.433	8.94241e-48	3.3103e-46	97.4678	0.437033	0.0532371	-0.383796	3	62861071	R	II	CADPS	TSS200	island	TSS200-island	chr3:62859617-62861190	NA	NA	high-CpG:62836075-62836128			UP
cg18736063	0.31247	0.444342	15.4309	9.17173e-48	3.39334e-46	97.4426	0.478826	0.166356	-0.31247	20	21378560	R	II	NKX2-4	TSS1500	shore	TSS1500-shore	chr20:21376358-21378245	NA	NA				UP
cg25110734	0.304372	0.421781	15.4281	9.49596e-48	3.50795e-46	97.408	0.455371	0.151	-0.304372	5	149535650	F	II	PDGFRB	TSS1500	opensea	TSS1500-opensea		TRUE	NA			rs75886797	UP
cg10384919	0.275811	0.360036	15.427	9.62042e-48	3.55277e-46	97.3951	0.390474	0.114663	-0.275811	22	42095430	R	I	MEI1	TSS200	island	TSS200-island	chr22:42095414-42096189	TRUE	NA				UP
cg14944647	0.345797	0.340898	15.4263	9.69887e-48	3.5798e-46	97.387	0.379061	0.0332633	-0.345797	11	43602857	R	I	MIR129-2	TSS200	island	TSS200-island	chr11:43602545-43603215	NA	TRUE				UP
cg22645427	0.306593	0.468164	15.4166	1.09244e-47	4.02207e-46	97.2685	0.502	0.195407	-0.306593	20	25129520	F	I	LOC284798	TSS1500	island	TSS1500-island	chr20:25128764-25129610	TRUE	TRUE				UP
cg08315202	0.410023	0.4167	15.3686	1.96131e-47	7.11164e-46	96.6859	0.46195	0.0519265	-0.410023	7	98246006	R	I	NPTX2	TSS1500	island	TSS1500-island	chr7:98245805-98247759	NA	NA				UP
cg21172458	0.293466	0.3465	15.3636	2.08424e-47	7.55174e-46	96.6254	0.378887	0.0854204	-0.293466	8	86350927	F	I	CA3	TSS200	island	TSS200-island	chr8:86350765-86351196	NA	NA				UP
cg17284804	0.330847	0.368017	15.3317	3.07578e-47	1.10442e-45	96.2379	0.404529	0.0736827	-0.330847	1	67218135	R	I	TCTEX1D1	TSS200	island	TSS200-island	chr1:67218079-67218293	NA	TRUE				UP
cg13683990	0.359464	0.405578	15.324	3.37743e-47	1.20954e-45	96.1448	0.445249	0.0857847	-0.359464	6	33161292	F	I	COL11A2	TSS1500	island	TSS1500-island	chr6:33160945-33161337	TRUE	NA		rs74648076		UP
cg22877509	0.399289	0.466527	15.3168	3.68538e-47	1.31636e-45	96.0579	0.510593	0.111304	-0.399289	1	155290607	R	II	RUSC1	TSS200	island	TSS200-island	chr1:155290606-155291001	TRUE	NA				UP
cg09397246	0.352494	0.454333	15.3159	3.72564e-47	1.33032e-45	96.0471	0.493235	0.140741	-0.352494	15	91427361	F	I	FES	TSS1500	shore	TSS1500-shore	chr15:91427540-91427905	TRUE	NA				UP
cg02779016	0.334219	0.437624	15.2907	5.06272e-47	1.79493e-45	95.7418	0.474508	0.140289	-0.334219	15	43809689	F	II	MAP1A	TSS200	opensea	TSS200-opensea		NA	TRUE				UP
cg10227358	0.346964	0.435197	15.2903	5.08935e-47	1.80399e-45	95.7366	0.473489	0.126524	-0.346964	17	4545146	R	II	ALOX15	TSS200	shore	TSS200-shore	chr17:4542715-4544934	NA	NA				UP
cg21255438	0.27502	0.440814	15.2893	5.14838e-47	1.82377e-45	95.7251	0.471166	0.196146	-0.27502	8	70983760	F	II	PRDM14	TSS200	island	TSS200-island	chr8:70981873-70984888	TRUE	NA				UP
cg03109827	0.336526	0.38264	15.2543	7.8769e-47	2.76297e-45	95.3018	0.41978	0.0832531	-0.336526	10	133110349	R	I	TCERG1L	TSS1500	island	TSS1500-island	chr10:133109193-133111052	TRUE	NA				UP
cg08034379	0.313436	0.328083	15.2437	8.95356e-47	3.13255e-45	95.1742	0.362674	0.0492378	-0.313436	2	228736324	F	I	WDR69	TSS200	island	TSS200-island	chr2:228736230-228736544	TRUE	TRUE		rs56333712		UP
cg27316886	0.286613	0.381568	15.2368	9.73657e-47	3.39915e-45	95.0907	0.413199	0.126586	-0.286613	12	3600106	F	I	PRMT8	TSS1500	island	TSS1500-island	chr12:3599966-3603008	NA	NA				UP
cg18267374	0.317272	0.350862	15.2301	1.05652e-46	3.68237e-45	95.0094	0.385876	0.0686048	-0.317272	8	24771273	F	II	NEFM	TSS1500	island	TSS1500-island	chr8:24770908-24772547	NA	NA	high-CpG:24827142-24827330	rs61735462		UP
cg03506489	0.302525	0.355847	15.2241	1.13659e-46	3.95132e-45	94.9367	0.389234	0.0867086	-0.302525	11	30038788	R	II	KCNA4	TSS1500	island	TSS1500-island	chr11:30038522-30038823	TRUE	NA				UP
cg00480389	0.278805	0.303031	15.2192	1.2057e-46	4.18603e-45	94.8779	0.3338	0.0549949	-0.278805	20	54580133	F	I	CBLN4	TSS200	island	TSS200-island	chr20:54578603-54580678	NA	NA				UP
cg00663077	0.394709	0.448327	15.2182	1.22e-46	4.23435e-45	94.8662	0.491887	0.0971776	-0.394709	4	188916709	R	I	ZFP42	TSS1500	island	TSS1500-island	chr4:188916605-188916876	NA	NA				UP
cg08490115	0.364472	0.390993	15.1858	1.80574e-46	6.209e-45	94.4759	0.431217	0.0667449	-0.364472	11	30038675	F	I	KCNA4	TSS200	island	TSS200-island	chr11:30038522-30038823	TRUE	NA				UP
cg18582824	0.323443	0.409385	15.184	1.84642e-46	6.34055e-45	94.4537	0.445081	0.121638	-0.323443	2	124782586	R	I	CNTNAP5	TSS1500	island	TSS1500-island	chr2:124782252-124783255	NA	NA				UP
cg25026529	0.375969	0.392446	15.1838	1.85094e-46	6.35476e-45	94.4513	0.433938	0.0579694	-0.375969	1	91183051	R	I	BARHL2	TSS1500	shore	TSS1500-shore	chr1:91183240-91184540	NA	NA				UP
cg24680586	0.388973	0.391681	15.1834	1.85929e-46	6.38281e-45	94.4468	0.434608	0.0456347	-0.388973	10	105036727	R	I	INA	TSS200	island	TSS200-island	chr10:105036628-105038084	TRUE	NA				UP
cg22770135	0.384915	0.449318	15.183	1.86962e-46	6.41438e-45	94.4413	0.491797	0.106883	-0.384915	5	135701240	R	I	TRPC7	TSS200	opensea	TSS200-opensea		NA	NA				UP
cg27079680	0.286058	0.354152	15.1801	1.93654e-46	6.63258e-45	94.4062	0.385721	0.0996634	-0.286058	5	150326190	F	II	LOC134466	TSS200	island	TSS200-island	chr5:150325904-150326194	NA	NA				UP
cg20959866	0.282966	0.44126	15.1664	2.28419e-46	7.78797e-45	94.2419	0.472488	0.189522	-0.282966	1	4714008	R	II	AJAP1	TSS1500	island	TSS1500-island	chr1:4713989-4716555	NA	NA				UP
cg16294013	0.366554	0.402947	15.1623	2.40045e-46	8.17121e-45	94.1925	0.4434	0.0768461	-0.366554	1	66258022	R	II	PDE4B	TSS200	shore	TSS200-shore	chr1:66258440-66258918	NA	NA				UP
cg13670833	0.395151	0.526575	15.1386	3.19713e-46	1.08106e-44	93.9072	0.570184	0.175034	-0.395151	19	50833832	R	I	KCNC3	TSS1500	island	TSS1500-island	chr19:50833813-50834128	TRUE	NA				UP
cg01105229	0.22674	0.398243	15.1263	3.71013e-46	1.25066e-44	93.759	0.423266	0.196527	-0.22674	7	116964841	R	I	WNT2	TSS1500	shore	TSS1500-shore	chr7:116962841-116964803	NA	NA				UP
cg15044957	0.368119	0.397666	15.1258	3.72993e-46	1.25684e-44	93.7537	0.438292	0.0701724	-0.368119	11	30038672	F	I	KCNA4	TSS200	island	TSS200-island	chr11:30038522-30038823	TRUE	NA				UP
cg25942450	0.373646	0.49671	15.1118	4.41684e-46	1.48389e-44	93.5855	0.537946	0.1643	-0.373646	5	170736251	R	II	TLX3	TSS200	island	TSS200-island	chr5:170735169-170739863	NA	NA				UP
cg21484228	0.362329	0.386289	15.1093	4.55613e-46	1.52978e-44	93.5546	0.426276	0.0639469	-0.362329	3	32859417	R	I	TRIM71	TSS200	island	TSS200-island	chr3:32858194-32860506	NA	NA				UP
cg23278196	0.337123	0.389448	15.1076	4.65036e-46	1.56003e-44	93.5342	0.426653	0.0895296	-0.337123	12	54071111	F	I	ATP5G2	TSS1500	island	TSS1500-island	chr12:54071053-54071265	NA	NA		rs77902138		UP
cg12189551	0.371757	0.486351	15.1017	4.99359e-46	1.67302e-44	93.4633	0.527378	0.155621	-0.371757	14	60952945	F	II	C14orf39	TSS200	island	TSS200-island	chr14:60951976-60952946	NA	NA				UP
cg05985589	0.402774	0.522259	15.0973	5.26519e-46	1.7602e-44	93.4106	0.566709	0.163935	-0.402774	4	5021328	F	II	CYTL1	TSS200	island	TSS200-island	chr4:5021003-5021329	NA	TRUE				UP
cg01185626	0.306825	0.372125	15.0883	5.86654e-46	1.95643e-44	93.3029	0.405986	0.0991614	-0.306825	1	75594016	F	II	LHX8	TSS200	shore	TSS200-shore	chr1:75595813-75596162	NA	NA				UP
cg15676040	0.27504	0.409168	15.0832	6.24296e-46	2.07788e-44	93.241	0.439521	0.164481	-0.27504	1	155290446	F	II	RUSC1	TSS200	shore	TSS200-shore	chr1:155290606-155291001	TRUE	NA				UP
cg27147819	0.25438	0.292017	15.0672	7.56815e-46	2.51059e-44	93.0494	0.320091	0.0657102	-0.25438	20	21378074	R	I	NKX2-4	TSS200	island	TSS200-island	chr20:21376358-21378245	NA	TRUE				UP
cg01373189	0.334458	0.477148	15.0387	1.06669e-45	3.5152e-44	92.7078	0.514059	0.179602	-0.334458	13	33002820	R	II	N4BP2L1	TSS1500	shore	TSS1500-shore	chr13:33001249-33002078	NA	NA				UP
cg07382554	0.398597	0.458436	15.0378	1.07836e-45	3.55194e-44	92.6969	0.502425	0.103828	-0.398597	18	76740101	F	II	SALL3	TSS200	island	TSS200-island	chr18:76737005-76741244	NA	NA				UP
cg24324985	0.346412	0.412031	15.0349	1.11586e-45	3.67192e-44	92.6629	0.450261	0.103849	-0.346412	20	22566884	R	I	FOXA2	TSS1500	island	TSS1500-island	chr20:22566821-22567055	TRUE	NA				UP
cg13467162	0.250645	0.32913	15.0302	1.18086e-45	3.88157e-44	92.6066	0.356791	0.106146	-0.250645	11	65600888	R	I	SNX32	TSS1500	shore	TSS1500-shore	chr11:65601069-65601551	TRUE	NA				UP
cg18035229	0.326283	0.386719	15.0291	1.1977e-45	3.93435e-44	92.5925	0.422727	0.0964448	-0.326283	8	70984270	F	II	PRDM14	TSS1500	island	TSS1500-island	chr8:70981873-70984888	TRUE	NA				UP
cg04452959	0.401572	0.401867	15.0229	1.29052e-45	4.23108e-44	92.5182	0.446185	0.0446125	-0.401572	8	120651190	R	II	ENPP2	TSS200	opensea	TSS200-opensea		TRUE	TRUE				UP
cg14385245	0.289097	0.38375	15.0191	1.34958e-45	4.42086e-44	92.4736	0.415655	0.126558	-0.289097	15	83953765	R	II	BNC1	TSS1500	island	TSS1500-island	chr15:83951980-83953930	TRUE	NA				UP
cg16800165	0.3645	0.389647	15.0101	1.50467e-45	4.91233e-44	92.3653	0.429874	0.0653734	-0.3645	14	85996364	F	II	FLRT2	TSS200	shore	TSS200-shore	chr14:85996494-85996958	NA	NA	high-CpG:85066099-85066447			UP
cg23037403	0.31941	0.375226	15.0085	1.53393e-45	5.00449e-44	92.3462	0.410476	0.0910663	-0.31941	5	178368183	R	II	ZNF454	TSS200	island	TSS200-island	chr5:178367620-178368725	TRUE	NA				UP
cg10182697	0.382492	0.508884	15.0052	1.59479e-45	5.19906e-44	92.3074	0.551096	0.168604	-0.382492	10	134600357	R	II	NKX6-2	TSS1500	island	TSS1500-island	chr10:134597357-134602649	NA	NA				UP
cg18291941	0.325485	0.431501	15.0033	1.63261e-45	5.31981e-44	92.2841	0.467422	0.141937	-0.325485	20	26188919	F	II	MIR663	TSS200	island	TSS200-island	chr20:26188638-26190348	NA	NA			rs62196805	UP
cg26371061	0.364154	0.398067	14.9979	1.74238e-45	5.66281e-44	92.2193	0.438255	0.074101	-0.364154	5	71014857	F	I	CARTPT	TSS200	shore	TSS200-shore	chr5:71014917-71015715	NA	NA				UP
cg10748355	0.367445	0.416809	14.9942	1.82091e-45	5.91182e-44	92.1755	0.45736	0.0899157	-0.367445	3	62861796	R	II	CADPS	TSS1500	shore	TSS1500-shore	chr3:62859617-62861190	NA	NA				UP
cg12193731	0.362295	0.436413	14.9896	1.92372e-45	6.23786e-44	92.1208	0.476396	0.114101	-0.362295	12	52300911	F	I	ACVRL1	TSS1500	island	TSS1500-island	chr12:52300801-52301583	NA	NA	high-CpG:50586993-50587565			UP
cg00903099	0.325275	0.393855	14.9884	1.95351e-45	6.33145e-44	92.1055	0.429753	0.104477	-0.325275	7	154862441	F	II	HTR5A	TSS200	shore	TSS200-shore	chr7:154862680-154863245	NA	TRUE				UP
cg14068328	0.285012	0.394042	14.9853	2.02591e-45	6.55982e-44	92.0693	0.425496	0.140485	-0.285012	6	85474087	R	II	TBX18	TSS200	island	TSS200-island	chr6:85472702-85474132	TRUE	NA				UP
cg12568898	0.340857	0.368106	14.9827	2.08975e-45	6.76076e-44	92.0384	0.405723	0.0648666	-0.340857	13	53424049	R	II	PCDH8	TSS1500	shore	TSS1500-shore	chr13:53424941-53425995	NA	NA				UP
cg08519905	0.380807	0.522499	14.9745	2.30777e-45	7.45261e-44	91.9396	0.564525	0.183718	-0.380807	12	6308774	R	II	CD9	TSS1500	shore	TSS1500-shore	chr12:6309152-6310392	TRUE	TRUE				UP
cg04918402	0.333361	0.436825	14.9744	2.31062e-45	7.4611e-44	91.9384	0.473614	0.140254	-0.333361	17	61778550	F	II	LIMD2	TSS1500	island	TSS1500-island	chr17:61776890-61778733	NA	NA			rs79937930	UP
cg06469345	0.242125	0.306644	14.97	2.43475e-45	7.84923e-44	91.8863	0.333365	0.0912398	-0.242125	4	9783246	F	I	DRD5	TSS200	island	TSS200-island	chr4:9783035-9784960	NA	NA				UP
cg13262687	0.356858	0.393462	14.9697	2.44517e-45	7.88061e-44	91.882	0.432845	0.0759872	-0.356858	4	147559579	R	II	POU4F2	TSS1500	island	TSS1500-island	chr4:147559205-147561901	NA	NA				UP
cg10942078	0.321543	0.427176	14.9694	2.45192e-45	7.90159e-44	91.8793	0.462662	0.14112	-0.321543	4	154710429	F	II	SFRP2	TSS1500	island	TSS1500-island	chr4:154709512-154710827	NA	NA		rs74549610		UP
cg20584905	0.330506	0.441715	14.968	2.49385e-45	8.03445e-44	91.8624	0.47819	0.147684	-0.330506	2	223163784	R	II	PAX3	TSS200	island	TSS200-island	chr2:223162946-223163912	TRUE	NA				UP
cg04701034	0.418122	0.47664	14.9679	2.49654e-45	8.04236e-44	91.8613	0.522784	0.104662	-0.418122	14	52536175	R	I	NID2	TSS1500	island	TSS1500-island	chr14:52534581-52536722	TRUE	NA				UP
cg02631468	0.332114	0.377194	14.9656	2.56854e-45	8.26724e-44	91.8331	0.413847	0.0817327	-0.332114	20	25062777	R	I	VSX1	TSS200	island	TSS200-island	chr20:25061761-25062928	TRUE	NA				UP
cg24089118	0.276883	0.409501	14.9627	2.65808e-45	8.54976e-44	91.7989	0.440058	0.163174	-0.276883	14	52734251	F	I	PTGDR	TSS200	island	TSS200-island	chr14:52734207-52735486	NA	NA				UP
cg12024292	0.315212	0.334398	14.9487	3.14314e-45	1.00747e-43	91.6321	0.369185	0.0539731	-0.315212	9	120177979	R	II	ASTN2	TSS1500	shore	TSS1500-shore	chr9:120175253-120177496	NA	NA				UP
cg18720905	0.306916	0.336633	14.9459	3.25364e-45	1.0421e-43	91.5977	0.370505	0.0635884	-0.306916	2	96990858	R	II	ITPRIPL1	TSS1500	island	TSS1500-island	chr2:96990857-96991283	NA	NA				UP
cg18055007	0.382369	0.512186	14.9384	3.5583e-45	1.13764e-43	91.5086	0.554384	0.172015	-0.382369	6	31698226	F	I	DDAH2	TSS200	island	TSS200-island	chr6:31695894-31698245	NA	NA	high-CpG:31805554-31806443			UP
cg09016242	0.401848	0.436373	14.9358	3.67083e-45	1.17252e-43	91.4776	0.480721	0.0788735	-0.401848	16	51185110	F	I	SALL1	TSS1500	island	TSS1500-island	chr16:51183699-51188763	TRUE	NA				UP
cg24267699	0.312223	0.371812	14.9223	4.31482e-45	1.37344e-43	91.3167	0.406269	0.0940459	-0.312223	9	136151359	F	II	ABO	TSS1500	island	TSS1500-island	chr9:136150031-136151365	NA	NA				UP
cg13255282	0.304018	0.405405	14.9221	4.32346e-45	1.37593e-43	91.3148	0.438957	0.134939	-0.304018	4	5021236	F	I	CYTL1	TSS200	island	TSS200-island	chr4:5021003-5021329	NA	TRUE				UP
cg10106804	0.336622	0.359578	14.9136	4.78614e-45	1.5199e-43	91.2136	0.396728	0.0601061	-0.336622	1	35258594	F	I	GJA4	TSS200	island	TSS200-island	chr1:35258564-35258791	NA	NA				UP
cg05928342	0.339063	0.35672	14.9098	5.01083e-45	1.58933e-43	91.1679	0.394139	0.0550755	-0.339063	19	9473598	F	I	ZNF177	TSS200	island	TSS200-island	chr19:9473589-9474001	NA	NA				UP
cg21815667	0.333147	0.388422	14.9026	5.46043e-45	1.7287e-43	91.0824	0.425188	0.0920408	-0.333147	2	176993841	F	II	HOXD8	TSS1500	island	TSS1500-island	chr2:176993479-176995557	NA	TRUE				UP
cg18710784	0.400925	0.424964	14.902	5.50195e-45	1.74136e-43	91.0748	0.469211	0.0682857	-0.400925	11	132813563	R	II	OPCML	TSS1500	island	TSS1500-island	chr11:132813562-132814395	NA	NA				UP
cg14409958	0.416423	0.570074	14.8871	6.57796e-45	2.07381e-43	90.897	0.616031	0.199608	-0.416423	8	120651652	R	II	ENPP2	TSS1500	opensea	TSS1500-opensea		NA	TRUE				UP
cg18691434	0.313361	0.411578	14.8829	6.91497e-45	2.17723e-43	90.8473	0.44616	0.1328	-0.313361	7	99775425	R	II	STAG3	TSS200	island	TSS200-island	chr7:99774733-99775583	NA	NA	high-CpG:99613314-99613542			UP
cg00663972	0.280448	0.303745	14.8817	7.01801e-45	2.20905e-43	90.8326	0.334695	0.0542466	-0.280448	13	112721725	F	II	SOX1	TSS200	island	TSS200-island	chr13:112720564-112723582	NA	NA				UP
cg22881914	0.436014	0.535113	14.8705	8.02053e-45	2.5167e-43	90.6997	0.583231	0.147217	-0.436014	14	52536147	R	II	NID2	TSS1500	island	TSS1500-island	chr14:52534581-52536722	TRUE	NA				UP
cg10708955	0.340084	0.424673	14.87	8.07297e-45	2.53291e-43	90.6932	0.462205	0.122121	-0.340084	17	8056950	R	II	PER1	TSS1500	shore	TSS1500-shore	chr17:8054550-8055835	TRUE	TRUE				UP
cg24818566	0.236973	0.352993	14.8409	1.14297e-44	3.55883e-43	90.3471	0.379146	0.142172	-0.236973	9	122132054	F	II	DBC1	TSS1500	island	TSS1500-island	chr9:122131086-122132214	NA	NA				UP
cg01313313	0.306673	0.367043	14.8117	1.61907e-44	5.00365e-43	90.0006	0.400887	0.0942143	-0.306673	5	43040590	F	I	C5orf39	TSS200	island	TSS200-island	chr5:43040345-43040633	NA	NA				UP
cg02055963	0.311728	0.464416	14.81	1.65243e-44	5.10349e-43	89.9803	0.498819	0.18709	-0.311728	13	28543520	R	II	CDX2	TSS1500	island	TSS1500-island	chr13:28542221-28543544	NA	NA				UP
cg09321400	0.356539	0.358584	14.8012	1.83406e-44	5.6511e-43	89.8765	0.397932	0.0413929	-0.356539	16	55690443	R	I	SLC6A2	TSS200	island	TSS200-island	chr16:55689598-55690895	NA	TRUE				UP
cg24249411	0.327266	0.383352	14.7969	1.93008e-44	5.94265e-43	89.8257	0.41947	0.0922032	-0.327266	11	27744759	R	II	BDNF	TSS1500	shore	TSS1500-shore	chr11:27743472-27744564	NA	NA				UP
cg25684999	0.283531	0.387007	14.7783	2.41136e-44	7.39033e-43	89.6041	0.418297	0.134766	-0.283531	10	23480803	R	I	PTF1A	TSS1500	island	TSS1500-island	chr10:23480697-23482455	TRUE	NA				UP
cg21200656	0.24181	0.316926	14.7712	2.62257e-44	8.02534e-43	89.5205	0.343613	0.101802	-0.24181	20	21378072	R	I	NKX2-4	TSS200	island	TSS200-island	chr20:21376358-21378245	NA	TRUE				UP
cg09234518	0.27954	0.286924	14.7661	2.78714e-44	8.51744e-43	89.46	0.317774	0.0382347	-0.27954	8	24771114	R	I	NEFM	TSS200	island	TSS200-island	chr8:24770908-24772547	TRUE	NA				UP
cg11145160	0.363717	0.461376	14.7535	3.2393e-44	9.85756e-43	89.3103	0.501516	0.137799	-0.363717	3	170136278	R	I	CLDN11	TSS1500	island	TSS1500-island	chr3:170136242-170137886	TRUE	NA				UP
cg24779587	0.389612	0.467974	14.7503	3.36248e-44	1.02224e-42	89.2732	0.510971	0.12136	-0.389612	11	47209163	F	II	PACSIN3	TSS1500	island	TSS1500-island	chr11:47207188-47209176	NA	NA				UP
cg09795588	0.343872	0.364801	14.7435	3.64672e-44	1.10637e-42	89.1924	0.402751	0.0588786	-0.343872	10	23479993	F	I	PTF1A	TSS1500	shore	TSS1500-shore	chr10:23480697-23482455	NA	NA		rs35423472		UP
cg00124375	0.349972	0.425872	14.7435	3.64934e-44	1.10707e-42	89.1917	0.464495	0.114522	-0.349972	6	31698218	F	I	DDAH2	TSS200	island	TSS200-island	chr6:31695894-31698245	NA	NA	high-CpG:31805554-31806443			UP
cg19381811	0.330581	0.445896	14.7357	4.00281e-44	1.21224e-42	89.0997	0.482379	0.151799	-0.330581	3	49851713	R	II	UBA7	TSS1500	opensea	TSS1500-opensea		TRUE	NA				UP
cg16553500	0.360789	0.431168	14.733	4.13187e-44	1.25054e-42	89.0681	0.470985	0.110196	-0.360789	1	32169868	F	II	COL16A1	TSS200	island	TSS200-island	chr1:32169537-32169869	TRUE	NA				UP
cg24924958	0.376766	0.50637	14.7242	4.58818e-44	1.38557e-42	88.9639	0.54795	0.171184	-0.376766	6	142409993	F	II	NMBR	TSS200	island	TSS200-island	chr6:142409473-142410112	NA	NA				UP
cg10486998	0.365569	0.392311	14.7207	4.7832e-44	1.44292e-42	88.9224	0.432655	0.0670865	-0.365569	18	74961787	F	II	GALR1	TSS1500	island	TSS1500-island	chr18:74961556-74963822	NA	TRUE				UP
cg08351336	0.341368	0.357392	14.7129	5.24699e-44	1.57989e-42	88.8303	0.395065	0.0536973	-0.341368	5	71014820	F	II	CARTPT	TSS200	shore	TSS200-shore	chr5:71014917-71015715	NA	NA		rs17358216		UP
cg17714025	0.27781	0.313561	14.7103	5.4106e-44	1.62785e-42	88.7998	0.34422	0.0664102	-0.27781	11	30038619	R	I	KCNA4	TSS200	island	TSS200-island	chr11:30038522-30038823	TRUE	NA				UP
cg08876932	0.296804	0.32418	14.7089	5.50226e-44	1.6544e-42	88.7831	0.356936	0.0601316	-0.296804	11	71955547	F	I	PHOX2A	TSS1500	island	TSS1500-island	chr11:71954816-71955659	TRUE	NA				UP
cg09861917	0.333402	0.453986	14.6818	7.59571e-44	2.26382e-42	88.4622	0.490781	0.157379	-0.333402	20	22566877	R	I	FOXA2	TSS1500	island	TSS1500-island	chr20:22566821-22567055	TRUE	NA				UP
cg12573849	0.302326	0.408404	14.6705	8.68427e-44	2.58079e-42	88.3289	0.441769	0.139443	-0.302326	2	105470711	F	I	POU3F3	TSS1500	island	TSS1500-island	chr2:105468851-105473488	NA	NA				UP
cg06737561	0.288904	0.411112	14.6657	9.18977e-44	2.72553e-42	88.2726	0.442995	0.154092	-0.288904	10	50821518	F	I	CHAT	TSS1500	island	TSS1500-island	chr10:50821487-50821688	NA	NA				UP
cg18005867	0.350418	0.43259	14.663	9.48374e-44	2.811e-42	88.2412	0.471262	0.120844	-0.350418	4	206232	F	II	ZNF876P	TSS200	shore	TSS200-shore	chr4:206377-206892	TRUE	NA				UP
cg25078444	0.393564	0.548713	14.6546	1.04858e-43	3.0991e-42	88.1413	0.592147	0.198583	-0.393564	14	29235193	F	I	FOXG1	TSS1500	island	TSS1500-island	chr14:29234889-29235908	NA	TRUE				UP
cg14470895	0.36737	0.364112	14.6537	1.05932e-43	3.12948e-42	88.1311	0.404655	0.0372847	-0.36737	5	115152431	R	I	CDO1	TSS200	island	TSS200-island	chr5:115151348-115152713	TRUE	NA				UP
cg01596834	0.380335	0.522559	14.6469	1.14829e-43	3.38908e-42	88.0509	0.564533	0.184198	-0.380335	3	183993711	R	II	ECE2	TSS200	shore	TSS200-shore	chr3:183993905-183994347	NA	TRUE				UP
cg02681442	0.424427	0.536447	14.6372	1.28864e-43	3.79473e-42	87.9361	0.583287	0.15886	-0.424427	14	29236008	R	II	FOXG1	TSS1500	shore	TSS1500-shore	chr14:29236835-29237832	NA	NA	high-CpG:28305711-28305944			UP
cg18877506	0.363989	0.372565	14.6349	1.32377e-43	3.89515e-42	87.9094	0.412735	0.0487453	-0.363989	1	13910555	R	II	PDPN	TSS1500	island	TSS1500-island	chr1:13910137-13910868	TRUE	NA				UP
cg17929951	0.279861	0.358146	14.6344	1.33185e-43	3.91824e-42	87.9033	0.389031	0.10917	-0.279861	20	44746681	R	I	CD40	TSS1500	shore	TSS1500-shore	chr20:44746822-44747060	TRUE	NA				UP
cg02619205	0.231493	0.347293	14.6339	1.33985e-43	3.9411e-42	87.8973	0.372841	0.141347	-0.231493	9	117157157	F	II	AKNA	TSS1500	shelf	TSS1500-shelf	chr9:117160139-117161064	NA	NA				UP
cg01830294	0.298641	0.390569	14.6323	1.36565e-43	4.01419e-42	87.8784	0.423527	0.124887	-0.298641	7	116963492	F	II	WNT2	TSS200	island	TSS200-island	chr7:116962841-116964803	NA	NA				UP
cg21601837	0.33221	0.426233	14.6318	1.37381e-43	4.0375e-42	87.8724	0.462895	0.130686	-0.33221	3	125900065	F	I	ALDH1L1	TSS1500	shore	TSS1500-shore	chr3:125898662-125899568	NA	TRUE				UP
cg02106941	0.266586	0.305344	14.6261	1.46937e-43	4.31014e-42	87.8055	0.334764	0.0681786	-0.266586	8	24772137	F	II	NEFM	TSS1500	island	TSS1500-island	chr8:24770908-24772547	TRUE	NA			rs57688534	UP
cg14625175	0.404652	0.443382	14.586	2.3609e-43	6.85018e-42	87.3336	0.48804	0.0833878	-0.404652	7	27214056	F	I	HOXA10	TSS200	island	TSS200-island	chr7:27212416-27214396	TRUE	NA				UP
cg10943359	0.275286	0.39127	14.582	2.47605e-43	7.17572e-42	87.2862	0.421651	0.146364	-0.275286	4	165304531	R	II	2021-03-01	TSS200	island	TSS200-island	chr4:165304328-165305177	NA	NA				UP
cg07552707	0.290694	0.374269	14.5815	2.48874e-43	7.21063e-42	87.2811	0.40635	0.115657	-0.290694	20	44519093	F	II	CTSA	TSS1500	island	TSS1500-island	chr20:44518897-44520361	NA	NA				UP
cg18815343	0.308736	0.336787	14.5776	2.60691e-43	7.54595e-42	87.235	0.37086	0.0621233	-0.308736	6	28367644	F	II	ZSCAN12	TSS200	island	TSS200-island	chr6:28367124-28367651	TRUE	NA		rs1005127	rs12176263	UP
cg20277905	0.288767	0.340734	14.5681	2.91715e-43	8.41457e-42	87.1231	0.372603	0.0838359	-0.288767	20	61809716	R	II	MIR124-3	TSS200	island	TSS200-island	chr20:61806254-61810867	NA	NA				UP
cg00152008	0.339013	0.370019	14.5671	2.95098e-43	8.50638e-42	87.1116	0.407432	0.0684194	-0.339013	1	50889225	R	I	DMRTA2	TSS200	island	TSS200-island	chr1:50884228-50891471	NA	NA				UP
cg23302570	0.315353	0.389458	14.5664	2.97704e-43	8.5793e-42	87.1028	0.424261	0.108907	-0.315353	2	139538601	R	I	NXPH2	TSS1500	island	TSS1500-island	chr2:139537692-139538650	NA	NA				UP
cg01080998	0.222176	0.394603	14.5624	3.12081e-43	8.98145e-42	87.0559	0.419123	0.196947	-0.222176	5	87981177	R	II	LOC645323	TSS1500	island	TSS1500-island	chr5:87980878-87981272	NA	NA				UP
cg12122146	0.352541	0.429776	14.5541	3.43981e-43	9.87192e-42	86.959	0.468682	0.116141	-0.352541	12	130388216	R	II	TMEM132D	TSS200	island	TSS200-island	chr12:130387609-130389139	NA	NA				UP
cg26249873	0.26112	0.282872	14.5541	3.4401e-43	9.87192e-42	86.959	0.31169	0.0505694	-0.26112	10	25465430	F	I	LOC100128811	TSS1500	island	TSS1500-island	chr10:25463756-25465639	NA	NA				UP
cg00213123	0.208325	0.364402	14.5434	3.90514e-43	1.11696e-41	86.8328	0.387393	0.179068	-0.208325	15	75019070	F	I	CYP1A1	TSS1500	island	TSS1500-island	chr15:75018186-75019336	TRUE	TRUE				UP
cg05056120	0.280994	0.35598	14.5403	4.0494e-43	1.15716e-41	86.7967	0.386991	0.105997	-0.280994	5	158527702	R	II	EBF1	TSS1500	island	TSS1500-island	chr5:158527374-158527983	NA	NA				UP
cg19464917	0.356612	0.441006	14.5252	4.84011e-43	1.37731e-41	86.6192	0.480362	0.12375	-0.356612	15	76627666	F	I	ISL2	TSS1500	island	TSS1500-island	chr15:76627523-76627838	NA	NA				UP
cg07870237	0.295892	0.394921	14.5192	5.19033e-43	1.47401e-41	86.5497	0.427576	0.131684	-0.295892	5	131348431	F	II	ACSL6	TSS1500	shore	TSS1500-shore	chr5:131346892-131347776	TRUE	NA				UP
cg00310215	0.287834	0.362181	14.5117	5.66974e-43	1.60694e-41	86.4618	0.393946	0.106112	-0.287834	16	51185346	F	I	SALL1	TSS1500	island	TSS1500-island	chr16:51183699-51188763	TRUE	NA	high-CpG:49742657-49743175			UP
cg27324426	0.364631	0.442953	14.5105	5.7549e-43	1.6308e-41	86.4469	0.483193	0.118563	-0.364631	19	58220837	R	II	ZNF154	TSS1500	shore	TSS1500-shore	chr19:58220189-58220517	TRUE	NA				UP
cg22476848	0.235105	0.286678	14.5089	5.86328e-43	1.66027e-41	86.4284	0.312624	0.0775194	-0.235105	22	42095441	R	I	MEI1	TSS200	island	TSS200-island	chr22:42095414-42096189	TRUE	NA				UP
cg13081720	0.373541	0.499217	14.4999	6.51597e-43	1.83957e-41	86.3233	0.540441	0.1669	-0.373541	5	150399890	R	II	GPX3	TSS200	shore	TSS200-shore	chr5:150400000-150400490	NA	NA				UP
cg02991338	0.339734	0.372854	14.4994	6.5584e-43	1.85109e-41	86.3169	0.410347	0.0706133	-0.339734	14	29236017	R	I	FOXG1	TSS1500	shore	TSS1500-shore	chr14:29236835-29237832	NA	NA	high-CpG:28305711-28305944			UP
cg00970325	0.363828	0.406691	14.4976	6.69835e-43	1.8893e-41	86.2959	0.446843	0.083015	-0.363828	3	142683176	R	II	PAQR9	TSS1500	island	TSS1500-island	chr3:142681137-142683268	TRUE	NA				UP
cg26557658	0.298982	0.429686	14.4846	7.80924e-43	2.19302e-41	86.1432	0.462681	0.163699	-0.298982	1	20878787	F	II	FAM43B	TSS200	shore	TSS200-shore	chr1:20878894-20880592	TRUE	NA				UP
cg18034737	0.41124	0.507776	14.4756	8.68012e-43	2.43156e-41	86.038	0.553161	0.141921	-0.41124	4	188916865	R	II	ZFP42	TSS200	island	TSS200-island	chr4:188916605-188916876	NA	NA				UP
cg03205103	0.356973	0.349231	14.4615	1.02392e-42	2.85582e-41	85.8736	0.388626	0.0316531	-0.356973	5	38257541	R	I	EGFLAM	TSS1500	shore	TSS1500-shore	chr5:38257825-38259136	NA	NA				UP
cg17983217	0.382885	0.447726	14.4568	1.08238e-42	3.01516e-41	85.8183	0.489981	0.107096	-0.382885	6	31698223	F	I	DDAH2	TSS200	island	TSS200-island	chr6:31695894-31698245	NA	NA	high-CpG:31805554-31806443			UP
cg22280258	0.311419	0.473443	14.4507	1.16308e-42	3.23439e-41	85.7468	0.507812	0.196393	-0.311419	17	4545157	R	II	ALOX15	TSS200	shore	TSS200-shore	chr17:4542715-4544934	NA	NA				UP
cg24169822	0.298978	0.438856	14.4506	1.16401e-42	3.23672e-41	85.746	0.471851	0.172873	-0.298978	7	27170994	F	II	HOXA4	TSS1500	shore	TSS1500-shore	chr7:27169572-27170638	NA	TRUE				UP
cg04399751	0.461722	0.512978	14.4432	1.26965e-42	3.52328e-41	85.6595	0.563934	0.102212	-0.461722	1	171810376	R	II	DNM3	TSS1500	shore	TSS1500-shore	chr1:171810467-171811325	NA	NA			rs61808984	UP
cg23649708	0.323785	0.408603	14.441	1.3029e-42	3.61375e-41	85.6338	0.444336	0.120551	-0.323785	8	85097049	R	I	RALYL	TSS200	island	TSS200-island	chr8:85096759-85097247	NA	NA				UP
cg18325622	0.320254	0.344767	14.4318	1.45247e-42	4.01943e-41	85.5257	0.38011	0.0598561	-0.320254	5	16180259	R	I	2021-03-11	TSS1500	island	TSS1500-island	chr5:16179064-16180420	NA	NA				UP
cg21322436	0.327079	0.48244	14.429	1.4998e-42	4.1467e-41	85.4938	0.518536	0.191457	-0.327079	7	145812842	R	I	CNTNAP2	TSS1500	shore	TSS1500-shore	chr7:145813030-145814084	TRUE	NA				UP
cg10552126	0.266529	0.318125	14.4238	1.5956e-42	4.40546e-41	85.4322	0.347539	0.0810102	-0.266529	7	154002064	R	I	DPP6	TSS1500	island	TSS1500-island	chr7:154001964-154002281	NA	TRUE				UP
cg14883291	0.344874	0.417257	14.4164	1.73969e-42	4.7955e-41	85.3461	0.455317	0.110444	-0.344874	11	86383761	F	II	ME3	TSS1500	shore	TSS1500-shore	chr11:86382695-86383586	NA	NA				UP
cg00582971	0.42047	0.421835	14.4124	1.82326e-42	5.01814e-41	85.2994	0.468238	0.0477684	-0.42047	5	178422128	F	I	GRM6	TSS200	island	TSS200-island	chr5:178421225-178422337	NA	TRUE				UP
cg25209842	0.375028	0.385106	14.412	1.83183e-42	5.04133e-41	85.2948	0.426494	0.0514663	-0.375028	10	103536342	F	I	FGF8	TSS1500	island	TSS1500-island	chr10:103535636-103536505	NA	NA				UP
cg04380519	0.298237	0.377869	14.4071	1.93927e-42	5.32881e-41	85.2381	0.410782	0.112546	-0.298237	17	61778366	F	II	LIMD2	TSS1500	island	TSS1500-island	chr17:61776890-61778733	NA	NA				UP
cg21300373	0.255282	0.397763	14.3992	2.12764e-42	5.82991e-41	85.1458	0.425936	0.170654	-0.255282	4	165304540	R	I	2021-03-01	TSS200	island	TSS200-island	chr4:165304328-165305177	NA	NA				UP
cg08620044	0.291114	0.313074	14.3924	2.30613e-42	6.3083e-41	85.0657	0.345201	0.0540878	-0.291114	5	87980976	F	I	LOC645323	TSS1500	island	TSS1500-island	chr5:87980878-87981272	NA	NA				UP
cg05052324	0.353553	0.394287	14.391	2.34306e-42	6.40571e-41	85.0499	0.433305	0.079752	-0.353553	1	18957020	F	I	PAX7	TSS1500	island	TSS1500-island	chr1:18956895-18959829	NA	TRUE				UP
cg14289461	0.315043	0.427201	14.3849	2.51703e-42	6.8725e-41	84.9786	0.46197	0.146927	-0.315043	6	112575929	R	II	LAMA4	TSS200	shore	TSS200-shore	chr6:112575091-112575483	NA	NA	low-CpG:112682038-112682667			UP
cg25984671	0.35818	0.44369	14.3848	2.52054e-42	6.88153e-41	84.9772	0.483218	0.125039	-0.35818	20	591083	F	I	TCF15	TSS200	island	TSS200-island	chr20:590222-591222	TRUE	NA		rs45437895		UP
cg07903918	0.321056	0.400417	14.3822	2.5975e-42	7.08254e-41	84.9473	0.435849	0.114793	-0.321056	9	101471986	F	II	GABBR2	TSS1500	island	TSS1500-island	chr9:101469579-101472154	NA	NA				UP
cg17352540	0.341597	0.383537	14.3746	2.83985e-42	7.72969e-41	84.8585	0.421236	0.079639	-0.341597	13	28365723	R	II	GSX1	TSS1500	island	TSS1500-island	chr13:28365545-28365785	TRUE	TRUE				UP
cg14007067	0.335713	0.351934	14.3739	2.86246e-42	7.78999e-41	84.8506	0.388983	0.0532704	-0.335713	18	76740258	F	I	SALL3	TSS200	island	TSS200-island	chr18:76737005-76741244	NA	NA				UP
cg07878486	0.308743	0.307719	14.3709	2.96492e-42	8.06302e-41	84.8156	0.341792	0.0330485	-0.308743	19	58951885	R	II	ZNF132	TSS1500	island	TSS1500-island	chr19:58951214-58952250	TRUE	NA				UP
cg19585597	0.318736	0.347165	14.3702	2.98939e-42	8.12697e-41	84.8074	0.382341	0.0636046	-0.318736	5	150326193	F	II	LOC134466	TSS200	island	TSS200-island	chr5:150325904-150326194	NA	NA				UP
cg17318863	0.268492	0.419085	14.3628	3.2599e-42	8.85316e-41	84.7213	0.448715	0.180224	-0.268492	2	97308488	R	II	FER1L5	TSS200	opensea	TSS200-opensea		TRUE	NA				UP
cg00918944	0.258128	0.33074	14.3505	3.76588e-42	1.01947e-40	84.5777	0.359227	0.1011	-0.258128	9	35908117	R	II	LOC158376	TSS1500	opensea	TSS1500-opensea		NA	TRUE				UP
cg23292160	0.315438	0.393399	14.3455	3.99087e-42	1.07891e-40	84.52	0.428211	0.112773	-0.315438	4	154710425	F	II	SFRP2	TSS200	island	TSS200-island	chr4:154709512-154710827	NA	NA		rs74549610		UP
cg14151259	0.357616	0.371942	14.3369	4.41645e-42	1.19169e-40	84.4191	0.411409	0.0537926	-0.357616	6	19837015	F	II	ID4	TSS1500	island	TSS1500-island	chr6:19837014-19837228	TRUE	NA				UP
cg12265829	0.386444	0.469909	14.3365	4.43854e-42	1.19756e-40	84.4142	0.512557	0.126113	-0.386444	14	24804022	F	II	ADCY4	TSS200	island	TSS200-island	chr14:24803678-24804353	NA	NA				UP
cg04887807	0.373606	0.456976	14.335	4.51312e-42	1.21729e-40	84.3976	0.498207	0.124601	-0.373606	4	5021311	F	I	CYTL1	TSS200	island	TSS200-island	chr4:5021003-5021329	NA	TRUE				UP
cg23180938	0.372695	0.363048	14.3285	4.87277e-42	1.31139e-40	84.3213	0.404179	0.0314837	-0.372695	5	115152485	F	I	CDO1	TSS200	island	TSS200-island	chr5:115151348-115152713	TRUE	NA				UP
cg24319381	0.35116	0.399528	14.3218	5.26875e-42	1.4156e-40	84.2436	0.438282	0.0871222	-0.35116	15	83316911	F	II	CPEB1	TSS200	island	TSS200-island	chr15:83315116-83317541	TRUE	NA				UP
cg11831238	0.254243	0.31344	14.3174	5.5483e-42	1.48859e-40	84.1921	0.341498	0.0872551	-0.254243	11	20182021	R	I	DBX1	TSS200	island	TSS200-island	chr11:20181200-20182325	NA	NA	high-CpG:20138597-20138598			UP
cg16215203	0.413729	0.440848	14.3096	6.07452e-42	1.62528e-40	84.102	0.486508	0.0727786	-0.413729	14	24803917	F	I	ADCY4	TSS200	island	TSS200-island	chr14:24803678-24804353	NA	NA		rs1124644		UP
cg18448949	0.3711	0.509125	14.3077	6.2109e-42	1.66034e-40	84.0799	0.55008	0.17898	-0.3711	2	176993089	R	I	HOXD8	TSS1500	island	TSS1500-island	chr2:176992950-176993186	NA	NA				UP
cg13997864	0.301758	0.29685	14.3075	6.22539e-42	1.66408e-40	84.0775	0.330152	0.0283939	-0.301758	2	96990982	R	I	ITPRIPL1	TSS1500	island	TSS1500-island	chr2:96990857-96991283	NA	NA				UP
cg05965392	0.344991	0.401832	14.3043	6.46275e-42	1.7259e-40	84.0403	0.439905	0.0949143	-0.344991	8	53478624	R	I	FAM150A	TSS1500	island	TSS1500-island	chr8:53477544-53478627	NA	NA				UP
cg08050748	0.34426	0.44332	14.3042	6.47252e-42	1.72837e-40	84.0388	0.481313	0.137053	-0.34426	14	51562890	R	II	TRIM9	TSS1500	shore	TSS1500-shore	chr14:51560116-51562487	NA	NA				UP
cg19442915	0.251871	0.395471	14.3002	6.78261e-42	1.80848e-40	83.9923	0.423267	0.171396	-0.251871	19	45827305	R	II	CKM	TSS1500	shore	TSS1500-shore	chr19:45826801-45827164	TRUE	TRUE				UP
cg13161658	0.255458	0.303278	14.2909	7.55365e-42	2.00902e-40	83.8851	0.331471	0.0760122	-0.255458	11	30038797	R	I	KCNA4	TSS1500	island	TSS1500-island	chr11:30038522-30038823	TRUE	NA				UP
cg12807794	0.266441	0.322479	14.2776	8.82237e-42	2.33585e-40	83.7306	0.351884	0.0854429	-0.266441	20	591085	F	I	TCF15	TSS200	island	TSS200-island	chr20:590222-591222	TRUE	NA		rs45437895		UP
cg04838988	0.284966	0.359774	14.275	9.09787e-42	2.40635e-40	83.7001	0.391223	0.106257	-0.284966	8	70984437	F	II	PRDM14	TSS1500	island	TSS1500-island	chr8:70981873-70984888	TRUE	NA				UP
cg17501823	0.327837	0.443092	14.2495	1.22535e-41	3.22569e-40	83.4038	0.479272	0.151435	-0.327837	12	47219793	F	I	SLC38A4	TSS200	opensea	TSS200-opensea		NA	NA		rs73104771		UP
cg18092028	0.334094	0.340432	14.2492	1.2294e-41	3.2361e-40	83.4005	0.377303	0.0432092	-0.334094	20	59827212	R	I	CDH4	TSS1500	island	TSS1500-island	chr20:59826977-59828978	NA	NA				UP
cg19513834	0.427135	0.449802	14.2463	1.27126e-41	3.34448e-40	83.3672	0.496941	0.0698051	-0.427135	2	105470561	R	I	POU3F3	TSS1500	island	TSS1500-island	chr2:105468851-105473488	NA	NA	high-CpG:104836973-104837008			UP
cg14753355	0.350338	0.412297	14.2408	1.35554e-41	3.56041e-40	83.3033	0.450961	0.100623	-0.350338	19	16999668	R	II	F2RL3	TSS200	shore	TSS200-shore	chr19:17000627-17001398	TRUE	NA				UP
cg09651145	0.411986	0.440694	14.2362	1.42977e-41	3.74958e-40	83.2503	0.486161	0.0741752	-0.411986	5	148651144	R	II	AFAP1L1	TSS1500	island	TSS1500-island	chr5:148650920-148651772	TRUE	NA				UP
cg01857260	0.320306	0.409169	14.2331	1.48289e-41	3.88559e-40	83.214	0.444519	0.124212	-0.320306	19	50666552	F	II	C19orf41	TSS200	shore	TSS200-shore	chr19:50666147-50666514	NA	NA				UP
cg16922279	0.309077	0.350746	14.2282	1.56896e-41	4.10543e-40	83.1578	0.384856	0.0757786	-0.309077	11	71955439	F	I	PHOX2A	TSS1500	island	TSS1500-island	chr11:71954816-71955659	TRUE	NA	high-CpG:71632849-71633118			UP
cg15999165	0.317769	0.473833	14.2223	1.68121e-41	4.39036e-40	83.0891	0.508902	0.191133	-0.317769	5	102201421	F	II	PAM	TSS200	shore	TSS200-shore	chr5:102201583-102201912	NA	NA				UP
cg20023231	0.311144	0.340706	14.2147	1.83668e-41	4.78825e-40	83.0011	0.375044	0.0638999	-0.311144	16	22825282	R	II	HS3ST2	TSS1500	island	TSS1500-island	chr16:22824616-22826459	NA	NA				UP
cg10286983	0.304869	0.418868	14.214	1.8523e-41	4.8275e-40	82.9927	0.452513	0.147644	-0.304869	6	24494717	F	II	ALDH5A1	TSS1500	island	TSS1500-island	chr6:24494664-24495670	NA	NA				UP
cg14287235	0.383167	0.478246	14.2133	1.86751e-41	4.8664e-40	82.9845	0.520532	0.137365	-0.383167	14	24804339	F	I	ADCY4	TSS1500	island	TSS1500-island	chr14:24803678-24804353	NA	NA		rs3212257		UP
cg25775322	0.369542	0.400317	14.2125	1.88508e-41	4.91143e-40	82.9752	0.4411	0.071558	-0.369542	4	154710373	R	II	SFRP2	TSS200	island	TSS200-island	chr4:154709512-154710827	NA	NA				UP
cg26674943	0.315873	0.355221	14.2099	1.94289e-41	5.05816e-40	82.9452	0.390081	0.0742082	-0.315873	15	76627788	F	I	ISL2	TSS1500	island	TSS1500-island	chr15:76627523-76627838	NA	NA			rs79858275	UP
cg15142222	0.289453	0.396672	14.2036	2.08986e-41	5.43163e-40	82.8726	0.428616	0.139163	-0.289453	1	20878760	F	II	FAM43B	TSS200	shore	TSS200-shore	chr1:20878894-20880592	TRUE	NA				UP
cg09524907	0.371579	0.410792	14.2032	2.10049e-41	5.458e-40	82.8676	0.4518	0.0802212	-0.371579	8	56014406	F	II	XKR4	TSS1500	island	TSS1500-island	chr8:56013656-56015761	TRUE	NA				UP
cg01815538	0.305213	0.46042	14.2015	2.142e-41	5.56119e-40	82.8481	0.494104	0.188891	-0.305213	6	100054615	F	II	PRDM13	TSS200	shore	TSS200-shore	chr6:100054686-100054988	NA	NA				UP
cg22009464	0.429151	0.544368	14.1946	2.31913e-41	6.0096e-40	82.7691	0.591729	0.162579	-0.429151	18	32173084	R	II	DTNA	TSS200	opensea	TSS200-opensea		NA	TRUE				UP
cg26517171	0.252479	0.369114	14.1919	2.39442e-41	6.20186e-40	82.7373	0.396977	0.144498	-0.252479	5	170735347	F	I	TLX3	TSS1500	island	TSS1500-island	chr5:170735169-170739863	NA	NA				UP
cg00920348	0.341481	0.447136	14.1882	2.5001e-41	6.46524e-40	82.6943	0.484822	0.143341	-0.341481	1	66999304	F	II	SGIP1	TSS1500	shore	TSS1500-shore	chr1:66998728-66999060	TRUE	NA				UP
cg10494684	0.371199	0.524339	14.1781	2.81104e-41	7.25276e-40	82.5777	0.565305	0.194106	-0.371199	17	26645200	F	I	TMEM97	TSS1500	shore	TSS1500-shore	chr17:26645290-26645614	NA	NA				UP
cg21200408	0.372455	0.407595	14.1711	3.048e-41	7.84747e-40	82.4971	0.448699	0.0762449	-0.372455	20	21378211	F	I	NKX2-4	TSS200	island	TSS200-island	chr20:21376358-21378245	NA	TRUE				UP
cg21462428	0.34914	0.421371	14.1704	3.07406e-41	7.91336e-40	82.4887	0.459902	0.110762	-0.34914	12	4381448	F	II	CCND2	TSS1500	island	TSS1500-island	chr12:4378366-4382222	NA	NA				UP
cg17457637	0.254686	0.343811	14.1675	3.17782e-41	8.17366e-40	82.4557	0.371918	0.117232	-0.254686	7	27170717	F	II	HOXA4	TSS1500	shore	TSS1500-shore	chr7:27169572-27170638	TRUE	TRUE				UP
cg08251037	0.255887	0.334402	14.1575	3.569e-41	9.15832e-40	82.3402	0.362642	0.106755	-0.255887	7	70597778	F	II	WBSCR17	TSS200	island	TSS200-island	chr7:70596228-70598382	TRUE	NA				UP
cg04902729	0.357007	0.406348	14.1472	4.02344e-41	1.03097e-39	82.2209	0.445748	0.0887411	-0.357007	1	181452707	R	II	CACNA1E	TSS200	island	TSS200-island	chr1:181452706-181453073	NA	NA				UP
cg12727795	0.313092	0.375215	14.1442	4.16769e-41	1.06672e-39	82.1859	0.409768	0.0966764	-0.313092	5	149535695	F	II	PDGFRB	TSS1500	opensea	TSS1500-opensea		NA	NA				UP
cg12233363	0.276063	0.416843	14.1439	4.17854e-41	1.06942e-39	82.1833	0.44731	0.171247	-0.276063	6	100913030	R	I	SIM1	TSS1500	island	TSS1500-island	chr6:100912071-100913337	TRUE	NA				UP
cg02186782	0.372625	0.41191	14.1393	4.40794e-41	1.12626e-39	82.1301	0.453033	0.0804084	-0.372625	15	33602817	R	II	RYR3	TSS1500	island	TSS1500-island	chr15:33602816-33604003	TRUE	NA				UP
cg26517714	0.358625	0.39665	14.1341	4.68426e-41	1.1957e-39	82.0696	0.436228	0.0776028	-0.358625	5	170736245	R	II	TLX3	TSS200	island	TSS200-island	chr5:170735169-170739863	NA	NA				UP
cg13267264	0.403833	0.419075	14.1333	4.72733e-41	1.20651e-39	82.0605	0.463642	0.0598092	-0.403833	8	70983600	F	I	PRDM14	TSS200	island	TSS200-island	chr8:70981873-70984888	TRUE	NA				UP
cg07469637	0.415293	0.535981	14.133	4.74537e-41	1.21093e-39	82.0567	0.581813	0.16652	-0.415293	7	92466386	F	II	CDK6	TSS1500	island	TSS1500-island	chr7:92462201-92466387	NA	NA	high-CpG:92303787-92304341			UP
cg12600174	0.389228	0.45168	14.1165	5.74107e-41	1.45759e-39	81.8672	0.494635	0.105407	-0.389228	7	27205230	F	I	HOXA9	TSS200	island	TSS200-island	chr7:27203915-27206462	TRUE	NA				UP
cg21591742	0.334048	0.480385	14.1079	6.34712e-41	1.60855e-39	81.7674	0.517251	0.183203	-0.334048	2	176980998	R	II	HOXD10	TSS1500	island	TSS1500-island	chr2:176980765-176981423	TRUE	NA				UP
cg17621718	0.291284	0.32379	14.1051	6.55027e-41	1.65917e-39	81.736	0.355936	0.064652	-0.291284	3	42306737	F	I	CCK	TSS1500	island	TSS1500-island	chr3:42306149-42307520	NA	NA				UP
cg02493602	0.355327	0.484754	14.1017	6.81566e-41	1.72434e-39	81.6965	0.523968	0.168641	-0.355327	11	86383696	F	I	ME3	TSS1500	shore	TSS1500-shore	chr11:86382695-86383586	NA	NA		rs77769658		UP
cg07978472	0.363792	0.361254	14.1015	6.83274e-41	1.72853e-39	81.694	0.401402	0.0376102	-0.363792	4	122686493	F	I	TMEM155	TSS200	island	TSS200-island	chr4:122685860-122686565	TRUE	NA				UP
cg15191648	0.284855	0.374642	14.0974	7.16247e-41	1.80993e-39	81.6472	0.406079	0.121224	-0.284855	18	76740262	F	II	SALL3	TSS200	island	TSS200-island	chr18:76737005-76741244	NA	NA				UP
cg20388732	0.369112	0.392235	14.0941	7.44362e-41	1.87929e-39	81.6089	0.43297	0.0638582	-0.369112	17	40439433	R	II	STAT5A	TSS200	shore	TSS200-shore	chr17:40440188-40441014	NA	TRUE				UP
cg09445472	0.353699	0.4506	14.0929	7.54857e-41	1.9048e-39	81.5949	0.489634	0.135935	-0.353699	10	7709962	R	II	ITIH5	TSS1500	opensea	TSS1500-opensea		NA	NA				UP
cg16043357	0.297911	0.416802	14.0812	8.64376e-41	2.17518e-39	81.4601	0.44968	0.151769	-0.297911	10	118897904	F	I	VAX1	TSS200	island	TSS200-island	chr10:118895963-118898037	NA	TRUE				UP
cg19901801	0.377514	0.401389	14.0786	8.90324e-41	2.23932e-39	81.4307	0.443052	0.0655378	-0.377514	1	114697032	R	I	SYT6	TSS1500	island	TSS1500-island	chr1:114696886-114697185	NA	TRUE		rs753453		UP
cg12138678	0.397489	0.435511	14.0701	9.8263e-41	2.46546e-39	81.3326	0.479379	0.0818892	-0.397489	13	43566618	F	II	EPSTI1	TSS1500	shore	TSS1500-shore	chr13:43566074-43566508	NA	TRUE				UP
cg13570656	0.356222	0.4574	14.0656	1.03541e-40	2.59521e-39	81.2805	0.496713	0.140491	-0.356222	15	75019196	F	I	CYP1A1	TSS1500	island	TSS1500-island	chr15:75018186-75019336	NA	NA				UP
cg20778451	0.278972	0.345334	14.0489	1.25457e-40	3.12698e-39	81.0895	0.376121	0.097149	-0.278972	5	178368205	F	I	ZNF454	TSS200	island	TSS200-island	chr5:178367620-178368725	TRUE	NA				UP
cg04986015	0.340469	0.442631	14.047	1.28353e-40	3.19636e-39	81.0668	0.480205	0.139736	-0.340469	1	171810433	F	II	DNM3	TSS200	shore	TSS200-shore	chr1:171810467-171811325	NA	NA				UP
cg12456714	0.375169	0.394126	14.0463	1.29287e-40	3.21914e-39	81.0596	0.43553	0.0603612	-0.375169	5	16180393	F	I	2021-03-11	TSS1500	island	TSS1500-island	chr5:16179064-16180420	NA	NA				UP
cg06148118	0.359989	0.442054	14.0323	1.52088e-40	3.77499e-39	80.898	0.481782	0.121793	-0.359989	11	33892246	F	II	LMO2	TSS1500	shore	TSS1500-shore	chr11:33890357-33891495	TRUE	NA				UP
cg03893271	0.336822	0.376804	14.0252	1.65045e-40	4.0924e-39	80.8167	0.413976	0.0771542	-0.336822	7	70597458	F	II	WBSCR17	TSS1500	island	TSS1500-island	chr7:70596228-70598382	TRUE	NA				UP
cg14794043	0.234104	0.348215	14.0162	1.82997e-40	4.52333e-39	80.714	0.374051	0.139947	-0.234104	19	22193759	F	I	ZNF208	TSS200	shore	TSS200-shore	chr19:22193330-22193583	NA	NA				UP
cg03713642	0.406367	0.538831	14.0141	1.87476e-40	4.63238e-39	80.6899	0.583677	0.177311	-0.406367	16	22825100	R	II	HS3ST2	TSS1500	island	TSS1500-island	chr16:22824616-22826459	TRUE	NA				UP
cg10638780	0.226746	0.301773	14.0141	1.87536e-40	4.63351e-39	80.6896	0.326797	0.100051	-0.226746	19	9609542	R	I	ZNF560	TSS1500	shore	TSS1500-shore	chr19:9608804-9609343	NA	NA				UP
cg16857801	0.252874	0.414153	14.0127	1.90519e-40	4.70415e-39	80.6739	0.442061	0.189186	-0.252874	11	49580017	F	II	LOC440040	TSS200	opensea	TSS200-opensea		NA	NA				UP
cg02011074	0.360558	0.388044	14.0123	1.91547e-40	4.72883e-39	80.6686	0.427835	0.0672775	-0.360558	1	171810468	R	II	DNM3	TSS200	island	TSS200-island	chr1:171810467-171811325	NA	NA				UP
cg03347018	0.256364	0.390906	14.0106	1.95356e-40	4.82078e-39	80.649	0.419198	0.162835	-0.256364	8	72756882	R	I	MSC	TSS200	shore	TSS200-shore	chr8:72755783-72756667	TRUE	NA				UP
cg06678084	0.250751	0.325363	14.0097	1.97306e-40	4.86678e-39	80.6391	0.353036	0.102285	-0.250751	11	65600739	R	II	SNX32	TSS1500	shore	TSS1500-shore	chr11:65601069-65601551	TRUE	NA				UP
cg11220245	0.269326	0.41691	14.0076	2.02037e-40	4.98058e-39	80.6155	0.446633	0.177307	-0.269326	20	26189665	R	II	MIR663	TSS1500	island	TSS1500-island	chr20:26188638-26190348	NA	TRUE				UP
cg06036912	0.295804	0.358644	14.0058	2.06273e-40	5.08133e-39	80.5949	0.391289	0.0954847	-0.295804	16	3068340	R	I	CLDN6	TSS200	island	TSS200-island	chr16:3067521-3068358	TRUE	NA				UP
cg11571585	0.342668	0.385742	14.0021	2.15279e-40	5.29818e-39	80.5524	0.423559	0.0808908	-0.342668	13	28365638	F	II	GSX1	TSS1500	island	TSS1500-island	chr13:28365545-28365785	TRUE	TRUE		rs1231057		UP
cg03926815	0.31874	0.452374	13.9916	2.43054e-40	5.96274e-39	80.4317	0.48755	0.16881	-0.31874	3	13114681	R	I	IQSEC1	TSS200	island	TSS200-island	chr3:13114627-13115245	NA	TRUE	high-CpG:13089547-13089986			UP
cg04279973	0.339685	0.359589	13.9906	2.45921e-40	6.0296e-39	80.42	0.397077	0.0573925	-0.339685	16	23846968	R	II	PRKCB	TSS1500	island	TSS1500-island	chr16:23846941-23848102	TRUE	NA				UP
cg05766140	0.361923	0.362385	13.9831	2.68084e-40	6.55833e-39	80.3341	0.402327	0.0404046	-0.361923	6	391743	F	II	IRF4	TSS200	island	TSS200-island	chr6:391188-393790	NA	NA				UP
cg03659519	0.302772	0.311982	13.9795	2.79314e-40	6.82568e-39	80.2933	0.345396	0.0426235	-0.302772	18	74961966	R	I	GALR1	TSS200	island	TSS200-island	chr18:74961556-74963822	NA	TRUE				UP
cg03044249	0.412061	0.421304	13.9751	2.94072e-40	7.17911e-39	80.2421	0.46678	0.0547184	-0.412061	7	70597065	R	I	WBSCR17	TSS1500	island	TSS1500-island	chr7:70596228-70598382	TRUE	NA	high-CpG:70234232-70235284			UP
cg04549460	0.331177	0.349776	13.975	2.94379e-40	7.18608e-39	80.2411	0.386325	0.0551479	-0.331177	8	109095975	R	II	RSPO2	TSS200	shore	TSS200-shore	chr8:109094485-109095849	TRUE	NA				UP
cg02571816	0.385219	0.422475	13.9612	3.44725e-40	8.38555e-39	80.084	0.464988	0.0797694	-0.385219	19	38747378	R	I	PPP1R14A	TSS1500	island	TSS1500-island	chr19:38746638-38747379	TRUE	NA				UP
cg09812070	0.292095	0.314477	13.9597	3.51012e-40	8.53298e-39	80.066	0.346712	0.0546173	-0.292095	4	46995689	R	I	GABRA4	TSS200	island	TSS200-island	chr4:46995128-46995872	NA	NA				UP
cg16845394	0.403582	0.461256	13.9595	3.51785e-40	8.55117e-39	80.0639	0.505796	0.102214	-0.403582	8	109096007	F	II	RSPO2	TSS200	shore	TSS200-shore	chr8:109094485-109095849	TRUE	NA		rs374810		UP
cg15687973	0.247243	0.39687	13.9573	3.60631e-40	8.76306e-39	80.0391	0.424156	0.176913	-0.247243	21	44073219	R	II	PDE9A	TSS1500	island	TSS1500-island	chr21:44073201-44074650	NA	NA				UP
cg19806642	0.347791	0.381177	13.9527	3.80294e-40	9.22963e-39	79.9863	0.419559	0.0717684	-0.347791	5	178422140	F	I	GRM6	TSS200	island	TSS200-island	chr5:178421225-178422337	NA	TRUE				UP
cg24100636	0.29946	0.35501	13.9519	3.83678e-40	9.30844e-39	79.9775	0.388059	0.088599	-0.29946	12	3600087	R	I	PRMT8	TSS1500	island	TSS1500-island	chr12:3599966-3603008	NA	NA				UP
cg00459232	0.356483	0.427509	13.9497	3.93447e-40	9.54136e-39	79.9525	0.466851	0.110368	-0.356483	12	6309025	R	II	CD9	TSS1500	shore	TSS1500-shore	chr12:6309152-6310392	TRUE	TRUE				UP
cg09578028	0.39035	0.512676	13.9415	4.32749e-40	1.04735e-38	79.8578	0.555755	0.165405	-0.39035	2	176987411	R	II	HOXD9	TSS200	island	TSS200-island	chr2:176986424-176988291	TRUE	TRUE				UP
cg27528510	0.325706	0.441786	13.9415	4.3278e-40	1.04735e-38	79.8577	0.477731	0.152024	-0.325706	7	101006058	F	I	EMID2	TSS200	island	TSS200-island	chr7:101005899-101007443	NA	NA				UP
cg22774472	0.360852	0.43718	13.9414	4.33128e-40	1.0479e-38	79.8569	0.477004	0.116152	-0.360852	2	190044636	R	II	COL5A2	TSS200	opensea	TSS200-opensea		NA	NA				UP
cg01146320	0.343563	0.437946	13.9387	4.46669e-40	1.07974e-38	79.8263	0.475862	0.132298	-0.343563	11	120080945	F	II	OAF	TSS1500	shore	TSS1500-shore	chr11:120081487-120082345	NA	NA				UP
cg19127283	0.351915	0.349839	13.9382	4.49355e-40	1.08592e-38	79.8203	0.388677	0.0367622	-0.351915	3	32859407	R	I	TRIM71	TSS200	island	TSS200-island	chr3:32858194-32860506	NA	NA				UP
cg13631572	0.394685	0.418608	13.9257	5.1868e-40	1.24848e-38	79.6776	0.462165	0.0674806	-0.394685	14	24803903	F	I	ADCY4	TSS200	island	TSS200-island	chr14:24803678-24804353	NA	NA				UP
cg08151731	0.291498	0.304818	13.924	5.28988e-40	1.27275e-38	79.658	0.336988	0.0454901	-0.291498	15	48938576	F	II	FBN1	TSS1500	island	TSS1500-island	chr15:48936810-48938577	NA	NA				UP
cg15457899	0.248052	0.297217	13.9125	6.03341e-40	1.44703e-38	79.5272	0.324592	0.07654	-0.248052	11	123525665	R	II	SCN3B	TSS1500	island	TSS1500-island	chr11:123524733-123525685	NA	NA				UP
cg07307078	0.312807	0.455334	13.9042	6.63613e-40	1.58733e-38	79.4325	0.489855	0.177049	-0.312807	18	12307630	F	II	TUBB6	TSS1500	island	TSS1500-island	chr18:12307554-12309043	NA	NA				UP
cg24021956	0.395315	0.404668	13.9035	6.68906e-40	1.59977e-38	79.4246	0.448295	0.05298	-0.395315	7	79083509	R	II	MAGI2	TSS1500	island	TSS1500-island	chr7:79082948-79083850	TRUE	NA		rs79578319		UP
cg08641579	0.265365	0.341623	13.8953	7.35355e-40	1.75424e-38	79.3304	0.370909	0.105544	-0.265365	7	79083447	F	I	MAGI2	TSS1500	island	TSS1500-island	chr7:79082948-79083850	TRUE	NA				UP
cg19712603	0.338856	0.341753	13.8949	7.38621e-40	1.76191e-38	79.326	0.379149	0.0402929	-0.338856	13	53422777	F	I	PCDH8	TSS200	island	TSS200-island	chr13:53419897-53422872	TRUE	TRUE	high-CpG:52320770-52320779			UP
cg23165899	0.402294	0.423072	13.893	7.54616e-40	1.79868e-38	79.3047	0.467469	0.0651757	-0.402294	6	19837095	R	II	ID4	TSS1500	island	TSS1500-island	chr6:19837014-19837228	TRUE	NA				UP
cg04858155	0.219792	0.3908	13.8884	7.95774e-40	1.89399e-38	79.2519	0.415057	0.195264	-0.219792	11	44332369	R	I	ALX4	TSS1500	island	TSS1500-island	chr11:44332314-44332757	TRUE	TRUE				UP
cg21384402	0.344686	0.343542	13.8883	7.96965e-40	1.89669e-38	79.2504	0.381582	0.0368959	-0.344686	10	105036701	R	I	INA	TSS1500	island	TSS1500-island	chr10:105036628-105038084	TRUE	NA				UP
cg03694713	0.344145	0.385824	13.8874	8.04913e-40	1.9152e-38	79.2405	0.423804	0.0796584	-0.344145	8	23564156	F	II	NKX2-6	TSS1500	island	TSS1500-island	chr8:23562475-23565175	NA	TRUE				UP
cg19507093	0.296837	0.34869	13.8831	8.45283e-40	2.00971e-38	79.1918	0.381449	0.0846123	-0.296837	1	20878811	F	II	FAM43B	TSS200	shore	TSS200-shore	chr1:20878894-20880592	TRUE	NA				UP
cg05908371	0.235238	0.389667	13.8751	9.27089e-40	2.20067e-38	79.0999	0.415628	0.18039	-0.235238	20	25129529	F	II	LOC284798	TSS1500	island	TSS1500-island	chr20:25128764-25129610	TRUE	TRUE				UP
cg00384539	0.345521	0.408378	13.8628	1.06743e-39	2.5241e-38	78.9597	0.44651	0.100989	-0.345521	8	70983567	R	I	PRDM14	TSS200	island	TSS200-island	chr8:70981873-70984888	TRUE	NA				UP
cg24258699	0.312528	0.380421	13.8616	1.08187e-39	2.55736e-38	78.9464	0.414911	0.102384	-0.312528	8	72756901	R	I	MSC	TSS200	shore	TSS200-shore	chr8:72755783-72756667	TRUE	NA				UP
cg07038342	0.373955	0.504952	13.8597	1.10541e-39	2.61173e-38	78.9249	0.546222	0.172267	-0.373955	3	145969625	R	II	PLSCR4	TSS1500	shore	TSS1500-shore	chr3:145968334-145969008	NA	NA			rs34274105	UP
cg18867480	0.243095	0.324769	13.8484	1.25786e-39	2.96451e-38	78.7964	0.351597	0.108502	-0.243095	11	27744816	F	I	BDNF	TSS1500	shore	TSS1500-shore	chr11:27743472-27744564	NA	NA		rs12273363		UP
cg10575261	0.324671	0.335752	13.8423	1.34878e-39	3.17373e-38	78.727	0.371583	0.0469121	-0.324671	5	178368160	R	II	ZNF454	TSS200	island	TSS200-island	chr5:178367620-178368725	TRUE	NA				UP
cg14459130	0.262893	0.346641	13.8381	1.4156e-39	3.32818e-38	78.6789	0.375654	0.11276	-0.262893	2	175199646	F	I	SP9	TSS200	island	TSS200-island	chr2:175199463-175202639	NA	NA	high-CpG:174907883-174907950	rs72915559		UP
cg11841529	0.328277	0.450441	13.8313	1.52939e-39	3.58952e-38	78.602	0.48667	0.158393	-0.328277	20	44746751	F	II	CD40	TSS200	shore	TSS200-shore	chr20:44746822-44747060	TRUE	NA				UP
cg25459558	0.406146	0.427222	13.8285	1.58036e-39	3.70734e-38	78.5694	0.472045	0.065899	-0.406146	6	33161290	F	I	COL11A2	TSS1500	island	TSS1500-island	chr6:33160945-33161337	TRUE	NA		rs74648076		UP
cg09822697	0.267406	0.338299	13.8228	1.68563e-39	3.94667e-38	78.5053	0.36781	0.100403	-0.267406	5	524848	F	II	SLC9A3	TSS1500	island	TSS1500-island	chr5:523676-524887	NA	NA				UP
cg09424526	0.352445	0.350213	13.8063	2.03682e-39	4.74897e-38	78.317	0.389109	0.0366643	-0.352445	2	223163809	R	I	PAX3	TSS200	island	TSS200-island	chr2:223162946-223163912	TRUE	NA				UP
cg19646112	0.314245	0.420892	13.799	2.21411e-39	5.15032e-38	78.234	0.455573	0.141327	-0.314245	14	24804342	F	II	ADCY4	TSS1500	island	TSS1500-island	chr14:24803678-24804353	NA	NA		rs3212257		UP
cg20888142	0.359584	0.393423	13.7982	2.23366e-39	5.19474e-38	78.2253	0.433107	0.0735224	-0.359584	3	12045662	F	I	SYN2	TSS200	island	TSS200-island	chr3:12045652-12046627	TRUE	NA				UP
cg18347642	0.248959	0.338842	13.7923	2.39056e-39	5.55126e-38	78.1577	0.366317	0.117358	-0.248959	4	21950766	F	I	KCNIP4	TSS1500	island	TSS1500-island	chr4:21950538-21950865	TRUE	NA				UP
cg12141135	0.251698	0.376807	13.7893	2.47148e-39	5.73369e-38	78.1246	0.404584	0.152886	-0.251698	17	37382508	F	II	STAC2	TSS1500	shore	TSS1500-shore	chr17:37380953-37382363	NA	NA		rs11653147		UP
cg06525987	0.290727	0.397927	13.788	2.50998e-39	5.82102e-38	78.1093	0.430012	0.139286	-0.290727	5	161494645	R	II	GABRG2	TSS200	opensea	TSS200-opensea		NA	TRUE				UP
cg04918175	0.24906	0.340609	13.7852	2.5903e-39	6.00198e-38	78.0779	0.368095	0.119035	-0.24906	1	53527424	F	II	PODN	TSS1500	shore	TSS1500-shore	chr1:53527572-53528974	TRUE	TRUE				UP
cg12613383	0.265726	0.332232	13.7799	2.75276e-39	6.36495e-38	78.0174	0.361557	0.0958318	-0.265726	1	242688681	F	II	PLD5	TSS1500	island	TSS1500-island	chr1:242687922-242688682	TRUE	NA				UP
cg03045635	0.323053	0.478338	13.7765	2.86032e-39	6.61096e-38	77.9793	0.51399	0.190937	-0.323053	4	9783198	R	I	DRD5	TSS200	island	TSS200-island	chr4:9783035-9784960	NA	NA				UP
cg16651537	0.359172	0.442939	13.7765	2.86172e-39	6.61374e-38	77.9788	0.482578	0.123406	-0.359172	19	51226536	R	I	CLEC11A	TSS200	shore	TSS200-shore	chr19:51227661-51228883	NA	TRUE				UP
cg06769546	0.33405	0.361871	13.7529	3.74453e-39	8.59672e-38	77.7114	0.398737	0.0646878	-0.33405	10	134600089	R	I	NKX6-2	TSS1500	island	TSS1500-island	chr10:134597357-134602649	NA	NA				UP
cg19614321	0.326279	0.365556	13.7523	3.77164e-39	8.65777e-38	77.7042	0.401564	0.0752849	-0.326279	20	4804581	F	II	RASSF2	TSS1500	shore	TSS1500-shore	chr20:4803013-4804146	NA	NA				UP
cg01944655	0.288625	0.364045	13.7483	3.94455e-39	9.04614e-38	77.6596	0.395898	0.107273	-0.288625	12	119418804	F	II	SRRM4	TSS1500	island	TSS1500-island	chr12:119418591-119418834	NA	NA				UP
cg08645907	0.270553	0.382964	13.7461	4.04447e-39	9.26841e-38	77.6347	0.412823	0.142269	-0.270553	7	105319679	F	II	ATXN7L1	TSS200	opensea	TSS200-opensea		TRUE	TRUE				UP
cg13634602	0.388084	0.435394	13.7408	4.30045e-39	9.83976e-38	77.5737	0.478223	0.0901385	-0.388084	18	76739226	R	II	SALL3	TSS1500	island	TSS1500-island	chr18:76737005-76741244	NA	NA				UP
cg20371266	0.284743	0.367785	13.7317	4.76723e-39	1.088e-37	77.4712	0.399209	0.114466	-0.284743	2	233390781	F	I	CHRND	TSS200	shore	TSS200-shore	chr2:233386614-233389161	NA	NA		rs2278479		UP
cg01308827	0.331076	0.477062	13.7274	5.00389e-39	1.14047e-37	77.423	0.513599	0.182523	-0.331076	19	36132627	R	I	ETV2	TSS200	shore	TSS200-shore	chr19:36134153-36135781	TRUE	NA				UP
cg13990746	0.307024	0.338674	13.718	5.56919e-39	1.26592e-37	77.3166	0.372557	0.0655332	-0.307024	1	173639044	F	II	ANKRD45	TSS200	island	TSS200-island	chr1:173638662-173639045	NA	NA				UP
cg16205854	0.279797	0.345965	13.7021	6.67449e-39	1.51009e-37	77.1365	0.376843	0.0970465	-0.279797	20	57875318	R	II	EDN3	TSS200	island	TSS200-island	chr20:57875317-57876126	NA	TRUE				UP
cg06779449	0.294494	0.346822	13.6949	7.249e-39	1.63746e-37	77.0544	0.379323	0.0848286	-0.294494	20	42544663	R	I	TOX2	TSS200	island	TSS200-island	chr20:42543097-42545137	TRUE	NA				UP
cg04543008	0.345453	0.341186	13.6929	7.41566e-39	1.67399e-37	77.0318	0.37931	0.0338571	-0.345453	11	71955332	F	I	PHOX2A	TSS200	island	TSS200-island	chr11:71954816-71955659	TRUE	NA	high-CpG:71632849-71633118			UP
cg11011640	0.275534	0.408938	13.6876	7.87231e-39	1.7746e-37	76.9724	0.439346	0.163812	-0.275534	6	33175177	R	I	RING1	TSS1500	shore	TSS1500-shore	chr6:33175561-33176387	NA	NA				UP
cg13152535	0.335925	0.402093	13.6863	7.99029e-39	1.80096e-37	76.9576	0.439166	0.103241	-0.335925	19	51226557	R	II	CLEC11A	TSS200	shore	TSS200-shore	chr19:51227661-51228883	NA	TRUE				UP
cg26608174	0.283521	0.375441	13.6813	8.45693e-39	1.90386e-37	76.9011	0.406731	0.12321	-0.283521	17	46711035	R	I	MIR196A1	TSS1500	island	TSS1500-island	chr17:46710812-46711419	NA	NA	high-CpG:44065942-44066037			UP
cg12627354	0.313735	0.371361	13.6796	8.62131e-39	1.93932e-37	76.882	0.405985	0.09225	-0.313735	11	46940434	F	II	LRP4	TSS1500	shore	TSS1500-shore	chr11:46939358-46940118	TRUE	NA				UP
cg06987468	0.284965	0.363412	13.6776	8.82344e-39	1.98361e-37	76.8589	0.39486	0.109896	-0.284965	7	116963502	F	II	WNT2	TSS200	island	TSS200-island	chr7:116962841-116964803	NA	NA				UP
cg16134717	0.286341	0.442729	13.6745	9.13485e-39	2.05145e-37	76.8244	0.47433	0.187989	-0.286341	1	11752494	F	I	MAD2L2	TSS1500	island	TSS1500-island	chr1:11750701-11752651	NA	NA				UP
cg19720265	0.289352	0.319398	13.6677	9.86661e-39	2.21227e-37	76.7478	0.351331	0.0619784	-0.289352	1	220700883	F	II	MARK1	TSS1500	shore	TSS1500-shore	chr1:220701507-220702348	NA	NA				UP
cg06092815	0.30875	0.372547	13.6651	1.01585e-38	2.27486e-37	76.7188	0.40662	0.0978704	-0.30875	2	229046406	R	II	SPHKAP	TSS200	island	TSS200-island	chr2:229045957-229046553	NA	NA				UP
cg23690166	0.358224	0.432155	13.6634	1.03646e-38	2.31857e-37	76.6988	0.471689	0.113465	-0.358224	17	46711017	R	I	MIR196A1	TSS1500	island	TSS1500-island	chr17:46710812-46711419	NA	NA	high-CpG:44065942-44066037			UP
cg21063722	0.385268	0.506909	13.6588	1.09179e-38	2.43834e-37	76.6471	0.549427	0.164159	-0.385268	6	100911709	F	I	SIM1	TSS200	shore	TSS200-shore	chr6:100912071-100913337	TRUE	TRUE			rs80193484	UP
cg22746058	0.263186	0.339334	13.6538	1.15539e-38	2.57767e-37	76.5908	0.368379	0.105193	-0.263186	10	23481176	F	I	PTF1A	TSS1500	island	TSS1500-island	chr10:23480697-23482455	TRUE	NA				UP
cg16546503	0.365245	0.464288	13.6518	1.18162e-38	2.63515e-37	76.5684	0.504596	0.139351	-0.365245	18	12307329	F	II	TUBB6	TSS1500	shore	TSS1500-shore	chr18:12307554-12309043	NA	NA		rs16977073		UP
cg25423004	0.289191	0.433235	13.6482	1.23156e-38	2.74436e-37	76.5273	0.46515	0.175959	-0.289191	2	176993211	R	I	HOXD8	TSS1500	shore	TSS1500-shore	chr2:176993479-176995557	NA	TRUE				UP
cg03001305	0.333773	0.494427	13.6389	1.3686e-38	3.03918e-37	76.4223	0.531262	0.197489	-0.333773	17	40439492	F	II	STAT5A	TSS200	shore	TSS200-shore	chr17:40440188-40441014	NA	TRUE				UP
cg00325149	0.286264	0.36004	13.6352	1.4266e-38	3.16528e-37	76.3811	0.391632	0.105368	-0.286264	1	103574072	R	II	COL11A1	TSS200	opensea	TSS200-opensea		NA	NA				UP
cg01108118	0.349505	0.348925	13.6349	1.43136e-38	3.17543e-37	76.3778	0.387497	0.0379915	-0.349505	6	391189	R	II	IRF4	TSS1500	island	TSS1500-island	chr6:391188-393790	NA	NA				UP
cg09844474	0.323685	0.374039	13.6317	1.48488e-38	3.2903e-37	76.3412	0.409761	0.0860765	-0.323685	6	33161276	F	I	COL11A2	TSS1500	island	TSS1500-island	chr6:33160945-33161337	TRUE	NA		rs74648076		UP
cg25556905	0.39095	0.444769	13.6293	1.52596e-38	3.37845e-37	76.3141	0.487914	0.0969643	-0.39095	14	24803925	F	I	ADCY4	TSS200	island	TSS200-island	chr14:24803678-24804353	NA	NA		rs1124644		UP
cg19839655	0.299522	0.402565	13.6269	1.56725e-38	3.46785e-37	76.2876	0.43562	0.136098	-0.299522	20	44746499	F	I	CD40	TSS1500	shore	TSS1500-shore	chr20:44746822-44747060	TRUE	NA				UP
cg26372400	0.288634	0.335324	13.6215	1.66554e-38	3.67982e-37	76.2271	0.367177	0.0785432	-0.288634	12	52300922	F	II	ACVRL1	TSS1500	island	TSS1500-island	chr12:52300801-52301583	NA	NA	high-CpG:50586993-50587565			UP
cg04495670	0.344973	0.425368	13.6163	1.76792e-38	3.90094e-37	76.1677	0.463439	0.118466	-0.344973	11	69634296	F	I	FGF3	TSS200	island	TSS200-island	chr11:69632033-69634710	NA	NA				UP
cg05549655	0.291503	0.351197	13.6151	1.79136e-38	3.95137e-37	76.1546	0.383368	0.091865	-0.291503	15	75019143	F	II	CYP1A1	TSS1500	island	TSS1500-island	chr15:75018186-75019336	TRUE	NA		rs36090160		UP
cg04359129	0.295658	0.341337	13.6137	1.82074e-38	4.01461e-37	76.1385	0.373966	0.0783082	-0.295658	10	104178936	F	I	PSD	TSS200	island	TSS200-island	chr10:104178528-104179548	NA	NA				UP
cg09515953	0.325359	0.350468	13.6076	1.9492e-38	4.28924e-37	76.0707	0.386375	0.0610153	-0.325359	19	38747355	R	I	PPP1R14A	TSS200	island	TSS200-island	chr19:38746638-38747379	TRUE	NA				UP
cg06207052	0.271748	0.364854	13.6053	2.00237e-38	4.40111e-37	76.0439	0.394844	0.123097	-0.271748	20	37434231	F	I	PPP1R16B	TSS200	island	TSS200-island	chr20:37434206-37435592	TRUE	NA				UP
cg26029902	0.372444	0.497272	13.6017	2.08413e-38	4.57646e-37	76.0041	0.538375	0.165932	-0.372444	20	56884425	F	II	RAB22A	TSS1500	shore	TSS1500-shore	chr20:56884738-56885222	NA	NA				UP
cg20056542	0.339416	0.418968	13.6016	2.08743e-38	4.58274e-37	76.0025	0.456426	0.11701	-0.339416	15	53083518	F	I	ONECUT1	TSS1500	island	TSS1500-island	chr15:53080458-53083699	TRUE	TRUE				UP
cg05306745	0.414068	0.497763	13.5975	2.1859e-38	4.79427e-37	75.9567	0.54346	0.129392	-0.414068	17	76921845	F	I	TIMP2	TSS1500	island	TSS1500-island	chr17:76920684-76921961	NA	NA		rs8179090	rs36099107	UP
cg10761315	0.309284	0.354696	13.5961	2.22055e-38	4.86838e-37	75.941	0.388828	0.0795449	-0.309284	14	104552034	F	I	ASPG	TSS200	island	TSS200-island	chr14:104552012-104552478	NA	NA		rs35594439		UP
cg00067720	0.29869	0.428716	13.5918	2.33204e-38	5.10787e-37	75.8923	0.46168	0.16299	-0.29869	5	67521141	R	II	PIK3R1	TSS1500	opensea	TSS1500-opensea		NA	TRUE				UP
cg21821833	0.35533	0.403144	13.5906	2.36406e-38	5.17666e-37	75.8788	0.442359	0.0870286	-0.35533	3	42306493	F	I	CCK	TSS200	island	TSS200-island	chr3:42306149-42307520	NA	NA				UP
cg23179456	0.438112	0.509033	13.5693	3.00548e-38	6.54476e-37	75.64	0.557383	0.11927	-0.438112	14	24803873	R	I	ADCY4	TSS200	island	TSS200-island	chr14:24803678-24804353	NA	NA				UP
cg25025437	0.258555	0.287867	13.5633	3.21893e-38	6.99676e-37	75.5718	0.316401	0.0578459	-0.258555	5	75377968	R	I	SV2C	TSS1500	island	TSS1500-island	chr5:75377898-75378189	NA	NA				UP
cg08891071	0.263302	0.378816	13.5632	3.22186e-38	7.00268e-37	75.5709	0.407874	0.144571	-0.263302	5	150399909	F	I	GPX3	TSS200	shore	TSS200-shore	chr5:150400000-150400490	TRUE	NA		rs8177410		UP
cg15741433	0.401394	0.49193	13.5625	3.24864e-38	7.05999e-37	75.5626	0.536228	0.134834	-0.401394	6	26018084	R	II	HIST1H1A	TSS200	shelf	TSS200-shelf	chr6:26020671-26021125	TRUE	NA				UP
cg03949284	0.360096	0.381104	13.5597	3.35018e-38	7.27414e-37	75.532	0.420844	0.060748	-0.360096	6	33161333	F	I	COL11A2	TSS1500	island	TSS1500-island	chr6:33160945-33161337	TRUE	NA		rs13437061		UP
cg14991487	0.315471	0.350754	13.5574	3.43751e-38	7.459e-37	75.5064	0.38557	0.0700989	-0.315471	2	176987404	R	II	HOXD9	TSS200	island	TSS200-island	chr2:176986424-176988291	TRUE	TRUE				UP
cg25806701	0.254706	0.371443	13.5527	3.62574e-38	7.85689e-37	75.4534	0.399552	0.144846	-0.254706	4	155663990	R	I	LRAT	TSS1500	island	TSS1500-island	chr4:155663809-155664315	NA	NA				UP
cg07502389	0.271762	0.359264	13.5514	3.67986e-38	7.96908e-37	75.4387	0.389255	0.117494	-0.271762	8	24771259	F	II	NEFM	TSS200	island	TSS200-island	chr8:24770908-24772547	TRUE	NA	high-CpG:24827142-24827330			UP
cg22070855	0.324524	0.371015	13.5453	3.94438e-38	8.5278e-37	75.3697	0.40683	0.0823055	-0.324524	3	172167527	R	II	GHSR	TSS1500	island	TSS1500-island	chr3:172167526-172167866	TRUE	TRUE				UP
cg01007828	0.264041	0.340282	13.5388	4.24143e-38	9.15372e-37	75.2975	0.369421	0.105381	-0.264041	16	62070306	R	II	CDH8	TSS1500	island	TSS1500-island	chr16:62069121-62070634	NA	NA				UP
cg14186187	0.283204	0.35807	13.5366	4.34933e-38	9.38062e-37	75.2725	0.389325	0.106121	-0.283204	4	206282	F	II	ZNF876P	TSS200	shore	TSS200-shore	chr4:206377-206892	NA	NA				UP
cg25203031	0.312948	0.416292	13.5302	4.67652e-38	1.00691e-36	75.2003	0.450829	0.137882	-0.312948	1	66999813	R	I	SGIP1	TSS200	shore	TSS200-shore	chr1:66998728-66999060	TRUE	NA				UP
cg00043510	0.400711	0.507729	13.5205	5.21747e-38	1.11997e-36	75.0915	0.551952	0.151241	-0.400711	1	235814134	F	II	GNG4	TSS1500	shore	TSS1500-shore	chr1:235814280-235814488	TRUE	NA				UP
cg09682330	0.314201	0.327137	13.5177	5.38296e-38	1.15447e-36	75.0604	0.361812	0.0476112	-0.314201	6	28411287	F	I	ZSCAN23	TSS200	opensea	TSS200-opensea		TRUE	NA		rs2531804		UP
cg21264189	0.376096	0.39122	13.5166	5.44936e-38	1.16827e-36	75.0483	0.432726	0.0566296	-0.376096	13	79177782	F	I	POU4F1	TSS200	island	TSS200-island	chr13:79175610-79177985	TRUE	NA		rs9574265		UP
cg05031016	0.340772	0.459013	13.514	5.61337e-38	1.20252e-36	75.0188	0.496621	0.155849	-0.340772	14	24804153	R	II	ADCY4	TSS1500	island	TSS1500-island	chr14:24803678-24804353	NA	NA				UP
cg02454806	0.368491	0.386797	13.5111	5.79956e-38	1.24116e-36	74.9863	0.427464	0.0589725	-0.368491	14	42075554	R	II	LRFN5	TSS1500	shore	TSS1500-shore	chr14:42075858-42076329	NA	NA				UP
cg24495344	0.306675	0.371155	13.5079	6.00938e-38	1.28485e-36	74.951	0.405	0.0983254	-0.306675	1	103574097	R	II	COL11A1	TSS200	opensea	TSS200-opensea		NA	NA				UP
cg18868483	0.343438	0.375249	13.5073	6.0501e-38	1.29315e-36	74.9443	0.413151	0.0697129	-0.343438	6	71667067	R	II	B3GAT2	TSS1500	island	TSS1500-island	chr6:71665360-71667132	NA	NA				UP
cg14248106	0.316787	0.410365	13.4884	7.48706e-38	1.59257e-36	74.7323	0.445326	0.128539	-0.316787	17	43046371	R	I	C1QL1	TSS1500	island	TSS1500-island	chr17:43044369-43046424	NA	NA				UP
cg19042062	0.348901	0.372395	13.4801	8.21721e-38	1.74362e-36	74.6398	0.4109	0.061999	-0.348901	17	68164784	R	II	KCNJ2	TSS1500	shore	TSS1500-shore	chr17:68164913-68165720	NA	NA				UP
cg02316506	0.176964	0.284043	13.4796	8.26488e-38	1.75341e-36	74.6341	0.303573	0.126609	-0.176964	3	42694803	F	II	ZBTB47	TSS1500	shore	TSS1500-shore	chr3:42695528-42696575	NA	NA				UP
cg06724588	0.264351	0.312974	13.4755	8.65432e-38	1.83386e-36	74.5883	0.342147	0.0777969	-0.264351	16	51185459	R	I	SALL1	TSS1500	island	TSS1500-island	chr16:51183699-51188763	TRUE	NA	high-CpG:49742657-49743175			UP
cg04540383	0.406657	0.451275	13.475	8.70616e-38	1.84461e-36	74.5823	0.496154	0.0894965	-0.406657	3	50378611	F	II	RASSF1	TSS1500	shore	TSS1500-shore	chr3:50377803-50378540	TRUE	NA		rs3213621		UP
cg13652336	0.310932	0.395518	13.4684	9.37323e-38	1.98187e-36	74.5089	0.429833	0.118901	-0.310932	8	68864012	F	II	PREX2	TSS1500	shore	TSS1500-shore	chr8:68864584-68864946	NA	NA		rs71253046		UP
cg21079345	0.300666	0.30319	13.4654	9.69353e-38	2.04793e-36	74.4755	0.336371	0.0357051	-0.300666	7	134144036	R	I	AKR1B1	TSS200	island	TSS200-island	chr7:134143115-134144063	NA	NA	high-CpG:133794344-133794604			UP
cg18763911	0.299696	0.429335	13.4649	9.74783e-38	2.05902e-36	74.47	0.462409	0.162713	-0.299696	19	15561037	F	II	WIZ	TSS1500	shelf	TSS1500-shelf	chr19:15563869-15564223	NA	NA				UP
cg04842146	0.374501	0.390376	13.4648	9.76541e-38	2.06261e-36	74.4682	0.431706	0.0572051	-0.374501	8	85097056	R	I	RALYL	TSS200	island	TSS200-island	chr8:85096759-85097247	NA	NA				UP
cg00688962	0.247522	0.40002	13.4573	1.06225e-37	2.23974e-36	74.3845	0.427336	0.179814	-0.247522	4	21950567	F	I	KCNIP4	TSS200	island	TSS200-island	chr4:21950538-21950865	TRUE	NA				UP
cg00347369	0.253488	0.356652	13.4563	1.0736e-37	2.26282e-36	74.3739	0.384627	0.131139	-0.253488	8	80523320	R	II	STMN2	TSS200	shore	TSS200-shore	chr8:80523975-80525765	NA	NA	low-CpG:80685859-80685940			UP
cg11524235	0.232954	0.336907	13.4549	1.09164e-37	2.29929e-36	74.3574	0.362616	0.129662	-0.232954	1	33351587	F	I	HPCA	TSS1500	shore	TSS1500-shore	chr1:33351686-33352397	TRUE	NA				UP
cg02101773	0.335547	0.339478	13.4295	1.45084e-37	3.03442e-36	74.0745	0.37651	0.0409623	-0.335547	20	20347593	F	II	INSM1	TSS1500	island	TSS1500-island	chr20:20344400-20350605	NA	NA				UP
cg05803296	0.318042	0.423499	13.4136	1.73377e-37	3.61039e-36	73.8973	0.458598	0.140556	-0.318042	7	105319615	R	II	ATXN7L1	TSS200	opensea	TSS200-opensea		TRUE	TRUE				UP
cg18110483	0.330336	0.409468	13.4103	1.79982e-37	3.74379e-36	73.8602	0.445924	0.115588	-0.330336	5	79330959	F	II	THBS4	TSS200	island	TSS200-island	chr5:79330928-79331488	NA	NA				UP
cg27294268	0.235915	0.328566	13.409	1.82668e-37	3.79851e-36	73.8454	0.354602	0.118687	-0.235915	14	36983518	R	I	SFTA3	TSS1500	island	TSS1500-island	chr14:36983440-36983738	NA	TRUE				UP
cg23901857	0.264644	0.401968	13.4063	1.88192e-37	3.90979e-36	73.8158	0.431174	0.166531	-0.264644	2	176993221	R	I	HOXD8	TSS1500	shore	TSS1500-shore	chr2:176993479-176995557	NA	TRUE				UP
cg06962944	0.325211	0.364964	13.3968	2.09473e-37	4.34288e-36	73.7093	0.400855	0.0756439	-0.325211	20	42544728	R	I	TOX2	TSS200	island	TSS200-island	chr20:42543097-42545137	TRUE	NA				UP
cg19456622	0.295614	0.375682	13.3834	2.43196e-37	5.02547e-36	73.5609	0.408306	0.112692	-0.295614	13	53423132	R	II	PCDH8	TSS1500	shore	TSS1500-shore	chr13:53424941-53425995	NA	TRUE				UP
cg26715042	0.311867	0.458522	13.3811	2.49627e-37	5.15588e-36	73.5349	0.49294	0.181073	-0.311867	6	49681307	F	I	CRISP2	TSS200	opensea	TSS200-opensea		NA	NA				UP
cg16182986	0.289532	0.338454	13.3775	2.59864e-37	5.36275e-36	73.4949	0.370407	0.0808752	-0.289532	5	16180419	F	II	2021-03-11	TSS1500	island	TSS1500-island	chr5:16179064-16180420	NA	NA				UP
cg22660578	0.300863	0.379922	13.3727	2.74159e-37	5.64882e-36	73.4417	0.413125	0.112262	-0.300863	17	35294029	R	I	LHX1	TSS1500	island	TSS1500-island	chr17:35291899-35300875	NA	NA				UP
cg06632207	0.304159	0.343377	13.3716	2.77667e-37	5.71868e-36	73.4291	0.376944	0.0727847	-0.304159	12	54070931	R	I	ATP5G2	TSS1500	shore	TSS1500-shore	chr12:54071053-54071265	NA	NA		rs3809156		UP
cg07150062	0.3771	0.393449	13.3653	2.97738e-37	6.12239e-36	73.3597	0.435066	0.0579663	-0.3771	14	104552032	F	I	ASPG	TSS200	island	TSS200-island	chr14:104552012-104552478	NA	NA		rs35594439		UP
cg26106778	0.237998	0.348672	13.363	3.05665e-37	6.28123e-36	73.3335	0.374938	0.13694	-0.237998	6	33175147	F	I	RING1	TSS1500	shore	TSS1500-shore	chr6:33175561-33176387	NA	NA				UP
cg17395064	0.385029	0.397218	13.3623	3.0793e-37	6.32585e-36	73.3262	0.43971	0.0546816	-0.385029	12	104609476	R	I	TXNRD1	TSS200	island	TSS200-island	chr12:104609397-104610172	NA	NA				UP
cg07145284	0.34621	0.408302	13.3527	3.4291e-37	7.02958e-36	73.2192	0.44651	0.1003	-0.34621	11	66084631	R	II	CD248	TSS200	shore	TSS200-shore	chr11:66083572-66083782	TRUE	TRUE				UP
cg18989709	0.344579	0.363192	13.3372	4.07931e-37	8.32633e-36	73.0466	0.401219	0.0566403	-0.344579	3	164915009	F	II	SLITRK3	TSS1500	opensea	TSS1500-opensea		NA	NA				UP
cg19813025	0.259927	0.398389	13.332	4.32166e-37	8.80989e-36	72.9892	0.427075	0.167148	-0.259927	5	5139643	F	II	ADAMTS16	TSS1500	island	TSS1500-island	chr5:5139441-5140941	NA	NA		rs10434657		UP
cg25800765	0.305104	0.453973	13.3305	4.39549e-37	8.95556e-36	72.9723	0.487645	0.18254	-0.305104	12	85673347	F	II	ALX1	TSS1500	shore	TSS1500-shore	chr12:85673878-85674700	NA	NA				UP
cg07739205	0.346759	0.353511	13.3281	4.51369e-37	9.18868e-36	72.946	0.391779	0.0450204	-0.346759	8	50823541	F	I	SNTG1	TSS1500	shore	TSS1500-shore	chr8:50822270-50822860	NA	TRUE				UP
cg14874750	0.318805	0.37252	13.3214	4.86479e-37	9.88743e-36	72.8715	0.407704	0.088899	-0.318805	7	101006063	F	I	EMID2	TSS200	island	TSS200-island	chr7:101005899-101007443	NA	NA				UP
cg27196745	0.313374	0.362632	13.3206	4.90783e-37	9.97371e-36	72.8627	0.397216	0.0838415	-0.313374	12	15475319	R	II	PTPRO	TSS200	island	TSS200-island	chr12:15475318-15475901	NA	NA				UP
cg22336004	0.339511	0.339583	13.3206	4.90923e-37	9.97595e-36	72.8624	0.377051	0.0375403	-0.339511	1	66258035	R	II	PDE4B	TSS200	shore	TSS200-shore	chr1:66258440-66258918	NA	NA				UP
cg08300419	0.327474	0.384878	13.3204	4.91882e-37	9.99365e-36	72.8605	0.421018	0.0935439	-0.327474	11	47208959	R	I	PACSIN3	TSS1500	island	TSS1500-island	chr11:47207188-47209176	NA	NA				UP
cg24116870	0.296956	0.345228	13.3058	5.78865e-37	1.17279e-35	72.6986	0.378	0.081044	-0.296956	12	43946284	F	II	ADAMTS20	TSS1500	island	TSS1500-island	chr12:43944719-43946285	NA	NA				UP
cg16903225	0.209853	0.360857	13.3048	5.85569e-37	1.18588e-35	72.6871	0.384016	0.174163	-0.209853	7	32111066	R	II	PDE1C	TSS200	shore	TSS200-shore	chr7:32110063-32110910	TRUE	NA				UP
cg09232937	0.331124	0.418628	13.2796	7.75197e-37	1.55923e-35	72.4082	0.455171	0.124047	-0.331124	5	3595970	R	II	IRX1	TSS200	island	TSS200-island	chr5:3594467-3603054	NA	NA				UP
cg15873301	0.396018	0.53362	13.2727	8.37525e-37	1.6829e-35	72.3313	0.577325	0.181307	-0.396018	3	12045459	R	II	SYN2	TSS1500	shore	TSS1500-shore	chr3:12045652-12046627	TRUE	NA				UP
cg17929687	0.287638	0.397911	13.2697	8.6552e-37	1.7375e-35	72.2986	0.429655	0.142016	-0.287638	14	52734325	F	I	PTGDR	TSS200	island	TSS200-island	chr14:52734207-52735486	NA	NA		rs11157907		UP
cg16707405	0.322202	0.326349	13.2662	9.00183e-37	1.80496e-35	72.2596	0.361907	0.0397051	-0.322202	5	115152413	R	I	CDO1	TSS200	island	TSS200-island	chr5:115151348-115152713	TRUE	NA				UP
cg15713707	0.29134	0.431449	13.2524	1.04951e-36	2.09682e-35	72.107	0.463602	0.172262	-0.29134	5	169930905	R	I	KCNIP1	TSS200	shore	TSS200-shore	chr5:169931065-169931471	TRUE	NA				UP
cg17188046	0.322351	0.35351	13.246	1.12682e-36	2.24679e-35	72.0363	0.389085	0.066734	-0.322351	6	166582197	R	II	T	TSS200	island	TSS200-island	chr6:166579973-166583423	NA	TRUE				UP
cg06419750	0.285262	0.408187	13.2452	1.13775e-36	2.26792e-35	72.0267	0.439669	0.154406	-0.285262	12	129337910	F	I	GLT1D1	TSS200	island	TSS200-island	chr12:129337870-129338653	NA	NA		rs529485		UP
cg15462887	0.340328	0.395297	13.2364	1.25385e-36	2.4935e-35	71.9301	0.432856	0.092528	-0.340328	11	27744049	R	II	BDNF	TSS1500	island	TSS1500-island	chr11:27743472-27744564	TRUE	NA				UP
cg03181248	0.289636	0.336934	13.2329	1.30332e-36	2.58945e-35	71.8917	0.368898	0.0792622	-0.289636	2	175199670	R	I	SP9	TSS200	island	TSS200-island	chr2:175199463-175202639	NA	NA	high-CpG:174907883-174907950			UP
cg13298841	0.33989	0.448188	13.2284	1.37114e-36	2.72038e-35	71.8412	0.485699	0.145808	-0.33989	7	43152021	R	II	HECW1	TSS200	island	TSS200-island	chr7:43152020-43153340	NA	NA				UP
cg03202804	0.374787	0.374202	13.2103	1.67491e-36	3.31032e-35	71.6423	0.415564	0.0407765	-0.374787	4	154710353	R	II	SFRP2	TSS200	island	TSS200-island	chr4:154709512-154710827	NA	NA				UP
cg17567560	0.329529	0.330224	13.2082	1.7144e-36	3.386e-35	71.6191	0.366591	0.0370622	-0.329529	10	105036863	F	I	INA	TSS200	island	TSS200-island	chr10:105036628-105038084	TRUE	NA	high-CpG:105026773-105026943	rs76287008		UP
cg24881420	0.27045	0.434886	13.2034	1.80863e-36	3.56755e-35	71.5659	0.464733	0.194284	-0.27045	5	170735754	F	I	TLX3	TSS1500	island	TSS1500-island	chr5:170735169-170739863	NA	NA		rs3822663		UP
cg16709232	0.317942	0.35335	13.2028	1.82042e-36	3.59017e-35	71.5594	0.388439	0.0704969	-0.317942	17	72322154	R	I	KIF19	TSS200	island	TSS200-island	chr17:72321948-72322461	NA	NA			rs34384772	UP
cg24150623	0.382923	0.472653	13.1997	1.88413e-36	3.71303e-35	71.5252	0.514913	0.13199	-0.382923	11	121971092	R	I	MIR125B1	TSS1500	opensea	TSS1500-opensea		NA	TRUE				UP
cg09010671	0.322904	0.329691	13.1891	2.12045e-36	4.16811e-35	71.4078	0.365327	0.0424224	-0.322904	13	79177763	F	I	POU4F1	TSS200	island	TSS200-island	chr13:79175610-79177985	TRUE	NA	high-CpG:78075683-78075765	rs9574265		UP
cg04954680	0.330099	0.409549	13.1786	2.38158e-36	4.66709e-35	71.2923	0.445979	0.11588	-0.330099	3	26663593	F	II	LRRC3B	TSS1500	shore	TSS1500-shore	chr3:26664104-26664796	NA	NA				UP
cg16066272	0.239398	0.276057	13.1753	2.46924e-36	4.83553e-35	71.2564	0.302477	0.0630794	-0.239398	14	52535949	R	II	NID2	TSS200	island	TSS200-island	chr14:52534581-52536722	TRUE	NA	high-CpG:51605470-51605775			UP
cg09147777	0.319065	0.36954	13.173	2.53541e-36	4.9611e-35	71.2301	0.404752	0.0856874	-0.319065	11	105480771	R	II	GRIA4	TSS200	shore	TSS200-shore	chr11:105481126-105481422	NA	NA				UP
cg20910807	0.297997	0.367184	13.1719	2.5661e-36	5.02028e-35	71.2181	0.400071	0.102074	-0.297997	20	57875384	F	II	EDN3	TSS200	island	TSS200-island	chr20:57875317-57876126	NA	TRUE				UP
cg00413617	0.224719	0.335882	13.1677	2.68771e-36	5.25306e-35	71.1721	0.360682	0.135963	-0.224719	11	17757415	R	I	KCNC1	TSS200	island	TSS200-island	chr11:17756056-17758286	TRUE	NA				UP
cg20311863	0.29725	0.32888	13.1648	2.77439e-36	5.41842e-35	71.1405	0.361685	0.0644347	-0.29725	1	91184126	R	I	BARHL2	TSS1500	island	TSS1500-island	chr1:91183240-91184540	NA	TRUE				UP
cg06274159	0.387276	0.471219	13.1639	2.80231e-36	5.47139e-35	71.1306	0.513959	0.126683	-0.387276	4	188916867	R	II	ZFP42	TSS200	island	TSS200-island	chr4:188916605-188916876	NA	NA				UP
cg00399175	0.318435	0.427816	13.1561	3.05522e-36	5.95491e-35	71.0447	0.462959	0.144524	-0.318435	2	26395448	R	I	FAM59B	TSS1500	island	TSS1500-island	chr2:26395416-26395620	NA	NA				UP
cg23405212	0.333149	0.440827	13.1557	3.06844e-36	5.97931e-35	71.0404	0.477593	0.144445	-0.333149	2	208989382	R	II	CRYGD	TSS200	shore	TSS200-shore	chr2:208988834-208989269	NA	NA				UP
cg19161112	0.291761	0.303378	13.1499	3.27257e-36	6.36505e-35	70.9763	0.335577	0.0438162	-0.291761	10	23480018	F	II	PTF1A	TSS1500	shore	TSS1500-shore	chr10:23480697-23482455	NA	NA			rs35423472	UP
cg17920479	0.251134	0.408778	13.1459	3.41964e-36	6.64614e-35	70.9326	0.436493	0.185358	-0.251134	20	44650246	R	II	SLC12A5	TSS200	shore	TSS200-shore	chr20:44651066-44651369	TRUE	TRUE				UP
cg05385513	0.393883	0.495527	13.1454	3.43943e-36	6.68346e-35	70.9269	0.538996	0.145113	-0.393883	2	56150478	F	II	EFEMP1	TSS200	island	TSS200-island	chr2:56150340-56151180	TRUE	NA				UP
cg16105906	0.232349	0.274683	13.139	3.6906e-36	7.16048e-35	70.8568	0.300325	0.0679764	-0.232349	13	100624220	F	II	ZIC5	TSS200	island	TSS200-island	chr13:100620241-100624348	NA	NA				UP
cg11334771	0.322085	0.331637	13.1181	4.65375e-36	8.97893e-35	70.6263	0.367183	0.045098	-0.322085	11	71955337	F	I	PHOX2A	TSS200	island	TSS200-island	chr11:71954816-71955659	TRUE	NA	high-CpG:71632849-71633118			UP
cg03002848	0.261834	0.286793	13.1176	4.68027e-36	9.02908e-35	70.6207	0.315689	0.0538551	-0.261834	10	135050343	F	I	VENTX	TSS1500	island	TSS1500-island	chr10:135048797-135052077	NA	TRUE				UP
cg20705938	0.341292	0.482543	13.1158	4.77046e-36	9.1989e-35	70.6017	0.520208	0.178916	-0.341292	4	111558988	R	I	PITX2	TSS1500	shore	TSS1500-shore	chr4:111560563-111560808	TRUE	NA				UP
cg14230397	0.304158	0.376678	13.1136	4.8874e-36	9.41958e-35	70.5776	0.410245	0.106087	-0.304158	17	46799986	R	II	PRAC	TSS200	shore	TSS200-shore	chr17:46800533-46800746	NA	NA				UP
cg03983645	0.324561	0.353992	13.1133	4.90484e-36	9.45105e-35	70.5741	0.389811	0.06525	-0.324561	11	20181887	R	I	DBX1	TSS200	island	TSS200-island	chr11:20181200-20182325	NA	TRUE		rs79411094		UP
cg21001184	0.30193	0.459817	13.1132	4.90979e-36	9.46006e-35	70.5731	0.493138	0.191208	-0.30193	7	27205262	F	I	HOXA9	TSS200	island	TSS200-island	chr7:27203915-27206462	TRUE	NA		rs3801776		UP
cg10189135	0.243301	0.402816	13.1092	5.13104e-36	9.87292e-35	70.5292	0.429667	0.186366	-0.243301	16	67516162	F	II	ATP6V0D1	TSS1500	shore	TSS1500-shore	chr16:67514398-67515345	NA	NA				UP
cg22359606	0.312335	0.337981	13.1074	5.23568e-36	1.0068e-34	70.5092	0.37245	0.0601152	-0.312335	2	182545492	F	II	NEUROD1	TSS200	shelf	TSS200-shelf	chr2:182547873-182549177	NA	TRUE				UP
cg12891160	0.281028	0.383342	13.1019	5.56473e-36	1.06893e-34	70.4486	0.414356	0.133329	-0.281028	2	119916686	F	II	C1QL2	TSS1500	shore	TSS1500-shore	chr2:119914126-119916663	NA	NA				UP
cg14000361	0.400497	0.40097	13.0999	5.68663e-36	1.09197e-34	70.427	0.445169	0.0446724	-0.400497	6	10882336	F	I	GCM2	TSS1500	shore	TSS1500-shore	chr6:10882926-10883149	NA	NA				UP
cg26813646	0.262086	0.296489	13.0931	6.1332e-36	1.17593e-34	70.3519	0.325413	0.0633265	-0.262086	10	50817651	F	I	SLC18A3	TSS1500	island	TSS1500-island	chr10:50817601-50820356	NA	NA				UP
cg13749822	0.260492	0.370392	13.0883	6.46198e-36	1.23729e-34	70.3	0.39914	0.138648	-0.260492	4	145566663	R	II	HHIP	TSS1500	island	TSS1500-island	chr4:145566242-145567413	NA	NA				UP
cg25307665	0.280808	0.443448	13.0831	6.84574e-36	1.30871e-34	70.2426	0.474438	0.193631	-0.280808	7	27183694	R	I	HOXA5	TSS1500	island	TSS1500-island	chr7:27182613-27185562	TRUE	NA				UP
cg17594131	0.314867	0.447402	13.0716	7.77499e-36	1.4821e-34	70.1161	0.482151	0.167284	-0.314867	17	43046361	R	I	C1QL1	TSS1500	island	TSS1500-island	chr17:43044369-43046424	NA	NA				UP
cg16580499	0.366922	0.376099	13.0705	7.86716e-36	1.49933e-34	70.1044	0.416592	0.0496704	-0.366922	18	76739559	R	I	SALL3	TSS1500	island	TSS1500-island	chr18:76737005-76741244	NA	NA	high-CpG:74840383-74841022			UP
cg18447772	0.360268	0.396609	13.0665	8.22269e-36	1.5647e-34	70.0604	0.436368	0.0761	-0.360268	7	27205224	F	I	HOXA9	TSS200	island	TSS200-island	chr7:27203915-27206462	TRUE	NA				UP
cg06383163	0.239247	0.386881	13.0636	8.48931e-36	1.61446e-34	70.0287	0.413284	0.174038	-0.239247	8	139509073	R	I	FAM135B	TSS200	island	TSS200-island	chr8:139508795-139509774	NA	NA				UP
cg07984133	0.304808	0.346283	13.0636	8.49049e-36	1.61459e-34	70.0286	0.379922	0.0751133	-0.304808	13	28544592	R	I	CDX2	TSS1500	island	TSS1500-island	chr13:28544524-28544890	NA	NA				UP
cg18197392	0.345512	0.39266	13.0527	9.57347e-36	1.81536e-34	69.9092	0.430791	0.0852786	-0.345512	20	23015908	R	I	SSTR4	TSS200	island	TSS200-island	chr20:23015716-23016879	NA	NA				UP
cg08983097	0.306925	0.361669	13.0475	1.01401e-35	1.92023e-34	69.8521	0.395542	0.088616	-0.306925	6	117586538	F	II	VGLL2	TSS200	island	TSS200-island	chr6:117586482-117587156	TRUE	NA		rs2077032		UP
cg04927931	0.373254	0.522709	13.0398	1.10297e-35	2.0851e-34	69.7685	0.563902	0.190648	-0.373254	6	100911701	F	I	SIM1	TSS200	shore	TSS200-shore	chr6:100912071-100913337	TRUE	TRUE		rs80193484		UP
cg03234186	0.335526	0.464633	13.0339	1.177e-35	2.22084e-34	69.7039	0.501662	0.166136	-0.335526	19	58220657	F	II	ZNF154	TSS200	shore	TSS200-shore	chr19:58220189-58220517	TRUE	NA				UP
cg15377585	0.281604	0.385043	13.0316	1.20695e-35	2.27635e-34	69.6789	0.416121	0.134516	-0.281604	7	19813079	F	II	TMEM196	TSS1500	shore	TSS1500-shore	chr7:19812569-19813005	NA	TRUE				UP
cg02700894	0.375257	0.43977	13.0279	1.25767e-35	2.37042e-34	69.638	0.481183	0.105926	-0.375257	3	12045449	R	II	SYN2	TSS1500	shore	TSS1500-shore	chr3:12045652-12046627	TRUE	NA				UP
cg27089768	0.359138	0.37658	13.0258	1.28714e-35	2.4253e-34	69.615	0.416214	0.0570765	-0.359138	14	96180598	R	I	TCL1A	TSS200	island	TSS200-island	chr14:96180256-96180848	NA	NA				UP
cg18299578	0.260172	0.368407	13.0257	1.28813e-35	2.42703e-34	69.6142	0.39712	0.136948	-0.260172	14	29235928	F	II	FOXG1	TSS1500	shore	TSS1500-shore	chr14:29236835-29237832	NA	NA				UP
cg05270344	0.28809	0.299333	13.0121	1.49537e-35	2.808e-34	69.4659	0.331127	0.0430371	-0.28809	7	79083635	F	II	MAGI2	TSS1500	island	TSS1500-island	chr7:79082948-79083850	NA	NA				UP
cg27179533	0.292502	0.405509	13.0108	1.5174e-35	2.84889e-34	69.4514	0.43779	0.145288	-0.292502	7	101006052	F	I	EMID2	TSS200	island	TSS200-island	chr7:101005899-101007443	NA	NA				UP
cg24250393	0.234542	0.398225	13.0007	1.6957e-35	3.174e-34	69.341	0.424109	0.189567	-0.234542	16	23846838	F	II	PRKCB	TSS1500	shore	TSS1500-shore	chr16:23846941-23848102	NA	NA				UP
cg24705960	0.283896	0.293261	13	1.70853e-35	3.19732e-34	69.3335	0.324592	0.0406959	-0.283896	3	62359456	F	I	FEZF2	TSS1500	island	TSS1500-island	chr3:62357639-62359774	NA	NA		rs11715541		UP
cg23487201	0.258891	0.364567	12.9998	1.7126e-35	3.20475e-34	69.3311	0.393138	0.134247	-0.258891	20	57090122	F	I	APCDD1L	TSS200	island	TSS200-island	chr20:57089460-57090237	TRUE	NA		rs75050463		UP
cg12965599	0.340801	0.489699	12.9976	1.75397e-35	3.27946e-34	69.3074	0.52731	0.186509	-0.340801	3	147125924	R	II	ZIC1	TSS1500	shore	TSS1500-shore	chr3:147126988-147128999	NA	NA				UP
cg08516516	0.30375	0.29286	12.9907	1.89351e-35	3.53454e-34	69.2313	0.326382	0.0226316	-0.30375	5	115152492	F	I	CDO1	TSS200	island	TSS200-island	chr5:115151348-115152713	TRUE	NA				UP
cg09005679	0.296708	0.347049	12.9894	1.91949e-35	3.58185e-34	69.2177	0.379794	0.0830858	-0.296708	20	57875326	R	II	EDN3	TSS200	island	TSS200-island	chr20:57875317-57876126	NA	TRUE				UP
cg19904233	0.297485	0.372504	12.9822	2.07688e-35	3.86896e-34	69.1394	0.405334	0.107849	-0.297485	6	153452791	F	II	RGS17	TSS1500	island	TSS1500-island	chr6:153450992-153452792	NA	NA				UP
cg20157525	0.317063	0.375655	12.9817	2.08891e-35	3.89095e-34	69.1337	0.410647	0.0935833	-0.317063	1	6304217	R	II	HES3	TSS200	shore	TSS200-shore	chr1:6305148-6306463	NA	NA				UP
cg08794544	0.232588	0.367923	12.9781	2.17235e-35	4.04348e-34	69.0947	0.393592	0.161003	-0.232588	11	45825518	F	II	SLC35C1	TSS200	shore	TSS200-shore	chr11:45825615-45826872	NA	NA		rs35067644		UP
cg15058464	0.343971	0.356415	12.9769	2.20248e-35	4.09755e-34	69.081	0.394376	0.0504051	-0.343971	20	22559802	R	I	C20orf56	TSS1500	island	TSS1500-island	chr20:22559553-22560001	NA	NA				UP
cg19992633	0.338054	0.380567	12.9758	2.22786e-35	4.14363e-34	69.0696	0.417875	0.0798214	-0.338054	14	96180576	R	I	TCL1A	TSS200	island	TSS200-island	chr14:96180256-96180848	NA	NA				UP
cg14603098	0.346856	0.343715	12.9749	2.2509e-35	4.18442e-34	69.0594	0.381994	0.0351378	-0.346856	17	32484259	R	I	ACCN1	TSS1500	island	TSS1500-island	chr17:32484007-32484280	NA	NA				UP
cg04515996	0.370156	0.370142	12.9737	2.28115e-35	4.23949e-34	69.0462	0.410992	0.0408357	-0.370156	6	85474028	F	I	TBX18	TSS200	island	TSS200-island	chr6:85472702-85474132	TRUE	NA				UP
cg12011136	0.194994	0.355141	12.9687	2.40866e-35	4.47232e-34	68.9921	0.37666	0.181666	-0.194994	7	4901750	R	I	PAPOLB	TSS200	island	TSS200-island	chr7:4901336-4901753	NA	NA				UP
cg26781524	0.320413	0.453356	12.9655	2.49582e-35	4.63035e-34	68.9568	0.488716	0.168303	-0.320413	16	81272080	R	II	BCMO1	TSS1500	opensea	TSS1500-opensea		NA	TRUE				UP
cg17741986	0.216406	0.385942	12.9596	2.66136e-35	4.93021e-34	68.8929	0.409825	0.193419	-0.216406	5	178367621	R	II	ZNF454	TSS1500	island	TSS1500-island	chr5:178367620-178368725	TRUE	NA				UP
cg16201674	0.317979	0.344235	12.956	2.76828e-35	5.12242e-34	68.8538	0.379327	0.061348	-0.317979	13	95364586	F	I	SOX21	TSS200	island	TSS200-island	chr13:95363152-95366051	NA	NA				UP
cg02800810	0.25488	0.33107	12.9553	2.78989e-35	5.161e-34	68.846	0.359199	0.104318	-0.25488	21	28340139	R	I	ADAMTS5	TSS1500	island	TSS1500-island	chr21:28337856-28340237	TRUE	NA				UP
cg05455720	0.292291	0.371373	12.9525	2.87625e-35	5.31843e-34	68.8157	0.403631	0.111339	-0.292291	8	65291703	F	II	MIR124-2	TSS200	shore	TSS200-shore	chr8:65290108-65290946	NA	NA				UP
cg15323528	0.34061	0.364455	12.9427	3.20325e-35	5.91086e-34	68.7087	0.402045	0.0614349	-0.34061	10	73156427	R	II	CDH23	TSS1500	island	TSS1500-island	chr10:73156164-73157954	TRUE	NA	high-CpG:72826209-72826722			UP
cg08000065	0.286354	0.301154	12.9358	3.45344e-35	6.36458e-34	68.634	0.332756	0.046402	-0.286354	8	35092823	F	I	UNC5D	TSS200	island	TSS200-island	chr8:35092679-35093559	NA	NA				UP
cg20872937	0.347516	0.342921	12.9283	3.7508e-35	6.89764e-34	68.5518	0.381273	0.0337571	-0.347516	18	74961968	R	I	GALR1	TSS200	island	TSS200-island	chr18:74961556-74963822	NA	TRUE				UP
cg24331301	0.353627	0.399498	12.9193	4.1364e-35	7.58828e-34	68.4546	0.438525	0.084898	-0.353627	10	73156377	F	I	CDH23	TSS1500	island	TSS1500-island	chr10:73156164-73157954	TRUE	NA	high-CpG:72826209-72826722			UP
cg20941453	0.22873	0.313575	12.9134	4.41478e-35	8.085e-34	68.3898	0.338818	0.110088	-0.22873	1	111148858	R	II	KCNA2	TSS1500	shore	TSS1500-shore	chr1:111148983-111150186	TRUE	NA				UP
cg02675308	0.274745	0.391517	12.9049	4.84457e-35	8.85064e-34	68.2975	0.421838	0.147093	-0.274745	4	76556042	R	I	CDKL2	TSS1500	island	TSS1500-island	chr4:76555366-76556079	TRUE	TRUE				UP
cg10387551	0.280219	0.287756	12.8991	5.15969e-35	9.41217e-34	68.2349	0.318681	0.0384622	-0.280219	11	30038615	R	I	KCNA4	TSS200	island	TSS200-island	chr11:30038522-30038823	TRUE	NA				UP
cg13078140	0.311621	0.334819	12.8987	5.18452e-35	9.45643e-34	68.2301	0.36921	0.0575888	-0.311621	4	20255082	F	I	SLIT2	TSS200	island	TSS200-island	chr4:20253276-20256868	NA	NA				UP
cg02215070	0.292258	0.286012	12.8938	5.46769e-35	9.96332e-34	68.1772	0.318265	0.0260071	-0.292258	7	134144055	F	I	AKR1B1	TSS200	island	TSS200-island	chr7:134143115-134144063	NA	NA	high-CpG:133794344-133794604			UP
cg06303875	0.297852	0.44383	12.8927	5.5365e-35	1.00865e-33	68.1648	0.476701	0.178849	-0.297852	13	28543515	R	II	CDX2	TSS200	island	TSS200-island	chr13:28542221-28543544	NA	NA				UP
cg13314145	0.341634	0.339026	12.8824	6.19502e-35	1.12482e-33	68.0531	0.376729	0.0350949	-0.341634	7	98246001	R	I	NPTX2	TSS1500	island	TSS1500-island	chr7:98245805-98247759	NA	NA				UP
cg21779611	0.32126	0.326161	12.8811	6.27916e-35	1.13955e-33	68.0397	0.361616	0.0403561	-0.32126	18	76738999	F	I	SALL3	TSS1500	island	TSS1500-island	chr18:76737005-76741244	NA	NA		rs2927257		UP
cg17957186	0.302306	0.305266	12.8805	6.32505e-35	1.14782e-33	68.0325	0.338629	0.0363228	-0.302306	13	79177895	F	II	POU4F1	TSS1500	island	TSS1500-island	chr13:79175610-79177985	NA	NA				UP
cg22730464	0.310221	0.427841	12.8767	6.59108e-35	1.1945e-33	67.9915	0.462077	0.151856	-0.310221	5	94955816	R	II	GPR150	TSS200	island	TSS200-island	chr5:94955630-94957244	TRUE	NA				UP
cg22732749	0.337545	0.383589	12.8764	6.61479e-35	1.19867e-33	67.9879	0.420841	0.0832956	-0.337545	5	140624888	F	II	PCDHB15	TSS1500	shore	TSS1500-shore	chr5:140626444-140627373	NA	NA		rs34409764		UP
cg16714091	0.288478	0.377862	12.8756	6.67208e-35	1.2088e-33	67.9794	0.409698	0.121221	-0.288478	9	18473902	R	II	ADAMTSL1	TSS1500	opensea	TSS1500-opensea		NA	TRUE				UP
cg23003534	0.285826	0.286686	12.867	7.32902e-35	1.32422e-33	67.886	0.31823	0.0324041	-0.285826	10	105036747	F	I	INA	TSS200	island	TSS200-island	chr10:105036628-105038084	TRUE	NA				UP
cg06653045	0.308178	0.315989	12.8639	7.57556e-35	1.36767e-33	67.8532	0.349999	0.0418214	-0.308178	17	68165064	F	I	KCNJ2	TSS1500	island	TSS1500-island	chr17:68164913-68165720	NA	NA				UP
cg12768605	0.324344	0.368718	12.8618	7.75486e-35	1.39944e-33	67.8299	0.404512	0.0801683	-0.324344	19	44324951	R	II	LYPD5	TSS200	island	TSS200-island	chr19:44324436-44325009	NA	NA				UP
cg04134048	0.312164	0.380899	12.8617	7.75937e-35	1.40019e-33	67.8293	0.41535	0.103186	-0.312164	8	23021610	F	II	TNFRSF10D	TSS200	shore	TSS200-shore	chr8:23021056-23021588	NA	NA				UP
cg16793394	0.31985	0.462888	12.8599	7.91701e-35	1.42787e-33	67.8093	0.498186	0.178337	-0.31985	14	57278084	R	I	OTX2	TSS1500	island	TSS1500-island	chr14:57278068-57278287	NA	NA				UP
cg11743349	0.254104	0.299679	12.8599	7.92031e-35	1.42839e-33	67.8089	0.327722	0.0736183	-0.254104	4	21950864	F	II	KCNIP4	TSS1500	island	TSS1500-island	chr4:21950538-21950865	TRUE	NA				UP
cg14733720	0.265527	0.329613	12.8593	7.96917e-35	1.43682e-33	67.8028	0.358917	0.0933901	-0.265527	19	44325004	F	II	LYPD5	TSS200	island	TSS200-island	chr19:44324436-44325009	NA	NA				UP
cg25929533	0.306015	0.365142	12.8591	7.98487e-35	1.43935e-33	67.8009	0.398914	0.0928989	-0.306015	6	127840616	R	II	C6orf174	TSS200	shelf	TSS200-shelf	chr6:127836730-127837706	NA	NA				UP
cg16924337	0.336947	0.368841	12.851	8.72004e-35	1.56887e-33	67.7133	0.406027	0.0690796	-0.336947	6	153452724	F	I	RGS17	TSS1500	island	TSS1500-island	chr6:153450992-153452792	NA	NA		rs12174180		UP
cg16620382	0.446369	0.461906	12.8356	1.03208e-34	1.84991e-33	67.5458	0.511168	0.064799	-0.446369	6	43211213	R	I	TTBK1	TSS200	island	TSS200-island	chr6:43211114-43211345	TRUE	NA				UP
cg17423207	0.222481	0.329393	12.8328	1.0638e-34	1.90496e-33	67.5157	0.353946	0.131465	-0.222481	19	17958892	R	II	JAK3	TSS200	shore	TSS200-shore	chr19:17958490-17958808	TRUE	TRUE				UP
cg03175771	0.306783	0.376831	12.8323	1.06933e-34	1.91457e-33	67.5106	0.410687	0.103904	-0.306783	16	30661534	F	I	PRR14	TSS1500	shore	TSS1500-shore	chr16:30661983-30663253	NA	NA				UP
cg00960395	0.293375	0.363732	12.8297	1.10023e-34	1.96896e-33	67.4823	0.396109	0.102734	-0.293375	17	46799948	R	II	PRAC	TSS200	shore	TSS200-shore	chr17:46800533-46800746	NA	NA				UP
cg25102417	0.279095	0.383392	12.8279	1.12193e-34	2.00701e-33	67.4628	0.414193	0.135097	-0.279095	1	115632693	F	II	TSPAN2	TSS1500	shore	TSS1500-shore	chr1:115631850-115632584	TRUE	NA				UP
cg05884032	0.316404	0.356569	12.8256	1.15012e-34	2.0564e-33	67.4382	0.391488	0.0750837	-0.316404	18	76740088	F	I	SALL3	TSS200	island	TSS200-island	chr18:76737005-76741244	NA	NA				UP
cg27252164	0.206818	0.37573	12.8236	1.17594e-34	2.10013e-33	67.4161	0.398554	0.191736	-0.206818	11	2292373	R	I	ASCL2	TSS200	island	TSS200-island	chr11:2290104-2292932	NA	NA				UP
cg05875017	0.280114	0.355946	12.8218	1.19861e-34	2.13962e-33	67.3971	0.386859	0.106745	-0.280114	2	233390771	F	II	CHRND	TSS200	shore	TSS200-shore	chr2:233386614-233389161	NA	NA		rs2278479		UP
cg13877670	0.340661	0.419477	12.8187	1.2403e-34	2.21148e-33	67.3631	0.457073	0.116412	-0.340661	15	53083532	F	II	ONECUT1	TSS1500	island	TSS1500-island	chr15:53080458-53083699	TRUE	TRUE				UP
cg08553437	0.320608	0.316546	12.8175	1.25574e-34	2.23854e-33	67.3509	0.351928	0.0313204	-0.320608	4	122686456	F	I	TMEM155	TSS200	island	TSS200-island	chr4:122685860-122686565	TRUE	NA				UP
cg02328440	0.22157	0.326237	12.8167	1.26696e-34	2.25807e-33	67.342	0.35069	0.129119	-0.22157	1	235813839	R	I	GNG4	TSS1500	island	TSS1500-island	chr1:235811841-235814066	TRUE	NA			rs79772640	UP
cg01789478	0.270021	0.348835	12.8138	1.30748e-34	2.32857e-33	67.3107	0.378635	0.108614	-0.270021	2	182545485	F	I	NEUROD1	TSS200	shelf	TSS200-shelf	chr2:182547873-182549177	NA	TRUE				UP
cg17985646	0.350597	0.423067	12.8127	1.32412e-34	2.35734e-33	67.2982	0.461759	0.111162	-0.350597	7	35293759	F	I	TBX20	TSS200	island	TSS200-island	chr7:35292985-35294674	TRUE	NA	high-CpG:35260213-35260298			UP
cg23194609	0.364685	0.425194	12.8066	1.41487e-34	2.51508e-33	67.2323	0.46544	0.100755	-0.364685	6	71122524	F	II	FAM135A	TSS1500	shore	TSS1500-shore	chr6:71122892-71123820	NA	NA		rs62420323		UP
cg26688527	0.338373	0.4214	12.8012	1.50006e-34	2.66345e-33	67.1742	0.458743	0.12037	-0.338373	1	75594066	R	II	LHX8	TSS200	shore	TSS200-shore	chr1:75595813-75596162	NA	NA				UP
cg03388193	0.301715	0.347694	12.7994	1.52929e-34	2.71478e-33	67.155	0.380992	0.0792767	-0.301715	10	100996070	R	II	HPSE2	TSS1500	shore	TSS1500-shore	chr10:100993820-100994188	NA	NA				UP
cg03396557	0.309623	0.375377	12.7989	1.5379e-34	2.72949e-33	67.1494	0.409547	0.0999237	-0.309623	17	45810410	R	II	TBX21	TSS200	shore	TSS200-shore	chr17:45810589-45811388	TRUE	TRUE				UP
cg14638883	0.263037	0.337832	12.7977	1.55843e-34	2.7652e-33	67.1362	0.366861	0.103824	-0.263037	6	166582201	F	I	T	TSS200	island	TSS200-island	chr6:166579973-166583423	NA	TRUE				UP
cg16355785	0.339224	0.405968	12.796	1.58652e-34	2.81388e-33	67.1185	0.443404	0.10418	-0.339224	5	161274751	F	II	GABRA1	TSS1500	opensea	TSS1500-opensea		NA	NA				UP
cg02523844	0.375987	0.384024	12.7883	1.72556e-34	3.05379e-33	67.035	0.425518	0.0495312	-0.375987	7	79083507	R	II	MAGI2	TSS1500	island	TSS1500-island	chr7:79082948-79083850	TRUE	NA			rs79578319	UP
cg13188098	0.171537	0.320866	12.7875	1.74005e-34	3.07862e-33	67.0267	0.339797	0.16826	-0.171537	12	4918335	F	I	KCNA6	TSS200	island	TSS200-island	chr12:4918273-4919657	NA	NA		rs71579276		UP
cg26001902	0.377085	0.392099	12.7838	1.81182e-34	3.20344e-33	66.9865	0.433714	0.0566296	-0.377085	2	108602979	F	I	SLC5A7	TSS200	island	TSS200-island	chr2:108602824-108603467	NA	NA				UP
cg19134945	0.304418	0.361557	12.7778	1.93466e-34	3.41406e-33	66.9213	0.395153	0.0907347	-0.304418	4	111558566	F	I	PITX2	TSS200	shore	TSS200-shore	chr4:111560563-111560808	TRUE	NA				UP
cg21858380	0.298507	0.321503	12.7772	1.94667e-34	3.43453e-33	66.9152	0.354447	0.0559398	-0.298507	2	119916486	R	I	C1QL2	TSS200	island	TSS200-island	chr2:119914126-119916663	NA	NA				UP
cg08941457	0.234099	0.396234	12.7681	2.14824e-34	3.78115e-33	66.8172	0.422069	0.18797	-0.234099	20	25129562	R	II	LOC284798	TSS1500	island	TSS1500-island	chr20:25128764-25129610	TRUE	NA				UP
cg14238662	0.265731	0.415721	12.7645	2.23355e-34	3.92764e-33	66.7785	0.445047	0.179316	-0.265731	14	77608299	F	II	ZDHHC22	TSS200	island	TSS200-island	chr14:77605885-77608304	TRUE	NA				UP
cg11319389	0.295392	0.379678	12.7619	2.29826e-34	4.03848e-33	66.7501	0.412277	0.116885	-0.295392	20	42544648	R	II	TOX2	TSS200	island	TSS200-island	chr20:42543097-42545137	TRUE	NA				UP
cg08784462	0.293221	0.305432	12.7529	2.5326e-34	4.43881e-33	66.6537	0.337792	0.0445705	-0.293221	3	142683069	R	II	PAQR9	TSS1500	island	TSS1500-island	chr3:142681137-142683268	NA	NA				UP
cg27170782	0.336289	0.403939	12.7524	2.54804e-34	4.46518e-33	66.6476	0.441052	0.104763	-0.336289	17	46800028	F	I	PRAC	TSS200	shore	TSS200-shore	chr17:46800533-46800746	NA	NA				UP
cg13462576	0.242287	0.32917	12.7456	2.74147e-34	4.79673e-33	66.5749	0.355909	0.113622	-0.242287	15	74726520	R	II	SEMA7A	TSS1500	shore	TSS1500-shore	chr15:74725323-74726487	NA	NA				UP
cg12260798	0.380632	0.419042	12.74	2.91508e-34	5.09209e-33	66.5139	0.461049	0.080417	-0.380632	6	26240519	R	II	HIST1H4F	TSS200	shore	TSS200-shore	chr6:26240697-26240951	NA	NA				UP
cg20945566	0.364511	0.443259	12.7382	2.97286e-34	5.19116e-33	66.4944	0.483487	0.118976	-0.364511	17	46800020	F	I	PRAC	TSS200	shore	TSS200-shore	chr17:46800533-46800746	NA	NA				UP
cg27100236	0.239555	0.295858	12.7364	3.03096e-34	5.28989e-33	66.4751	0.322296	0.0827408	-0.239555	8	11561458	F	I	GATA4	TSS1500	island	TSS1500-island	chr8:11559596-11562956	TRUE	TRUE		rs28472428		UP
cg26315277	0.233728	0.30399	12.7352	3.06855e-34	5.35441e-33	66.4629	0.329784	0.0960556	-0.233728	11	31839549	R	II	PAX6	TSS200	island	TSS200-island	chr11:31839363-31839813	NA	NA				UP
cg13548361	0.267404	0.278396	12.7325	3.16166e-34	5.51093e-33	66.4332	0.307907	0.0405034	-0.267404	10	104178949	F	II	PSD	TSS200	island	TSS200-island	chr10:104178528-104179548	NA	NA				UP
cg18637698	0.269345	0.393711	12.7303	3.2366e-34	5.63896e-33	66.4099	0.423436	0.154091	-0.269345	5	121647154	F	II	SNCAIP	TSS1500	shore	TSS1500-shore	chr5:121647450-121648147	NA	NA				UP
cg21124497	0.330759	0.367099	12.7262	3.38368e-34	5.88917e-33	66.3657	0.403602	0.0728424	-0.330759	3	32859377	R	II	TRIM71	TSS200	island	TSS200-island	chr3:32858194-32860506	NA	NA				UP
cg04446579	0.253592	0.365506	12.7257	3.40147e-34	5.91922e-33	66.3605	0.393493	0.1399	-0.253592	1	173639071	F	II	ANKRD45	TSS200	shore	TSS200-shore	chr1:173638662-173639045	NA	NA				UP
cg00925717	0.21136	0.286675	12.7094	4.05658e-34	7.03079e-33	66.1855	0.31	0.09864	-0.21136	16	23313148	F	II	SCNN1B	TSS1500	shore	TSS1500-shore	chr16:23313239-23313946	NA	NA		rs34241435		UP
cg02446647	0.293949	0.424742	12.6994	4.52271e-34	7.82192e-33	66.0774	0.457183	0.163234	-0.293949	6	133562101	R	I	EYA4	TSS1500	island	TSS1500-island	chr6:133562086-133563586	TRUE	NA				UP
cg05740243	0.288392	0.376776	12.6971	4.63703e-34	8.01108e-33	66.0526	0.408603	0.120212	-0.288392	10	135160775	F	II	PRAP1	TSS200	opensea	TSS200-opensea		TRUE	NA				UP
cg02970525	0.362984	0.388703	12.6949	4.74646e-34	8.19388e-33	66.0294	0.428762	0.0657773	-0.362984	1	201915999	F	II	LMOD1	TSS1500	opensea	TSS1500-opensea		TRUE	NA		rs74136703		UP
cg08917478	0.292251	0.355005	12.6939	4.79755e-34	8.27913e-33	66.0188	0.387258	0.095007	-0.292251	5	50678633	R	II	ISL1	TSS1500	island	TSS1500-island	chr5:50678632-50679375	TRUE	NA				UP
cg04785972	0.249891	0.385926	12.693	4.84791e-34	8.36307e-33	66.0084	0.413504	0.163613	-0.249891	3	63263828	F	II	SYNPR	TSS200	shore	TSS200-shore	chr3:63263989-63264205	NA	TRUE				UP
cg02278768	0.236085	0.389198	12.6927	4.86096e-34	8.38515e-33	66.0057	0.415252	0.179167	-0.236085	15	89910632	R	II	MIR9-3	TSS1500	island	TSS1500-island	chr15:89910521-89912177	TRUE	NA				UP
cg13786089	0.290267	0.334568	12.692	4.89862e-34	8.44711e-33	65.998	0.366602	0.0763347	-0.290267	19	3869086	F	I	ZFR2	TSS200	island	TSS200-island	chr19:3868586-3869217	NA	NA		rs35860262		UP
cg02085507	0.369447	0.481404	12.6759	5.83001e-34	1.00019e-32	65.8251	0.522176	0.152729	-0.369447	19	6739192	R	I	TRIP10	TSS1500	shore	TSS1500-shore	chr19:6739883-6740158	NA	NA				UP
cg14182621	0.283547	0.390835	12.6753	5.86893e-34	1.00672e-32	65.8185	0.422127	0.138581	-0.283547	19	38924116	F	II	RYR1	TSS1500	shore	TSS1500-shore	chr19:38924239-38924519	TRUE	NA				UP
cg19759481	0.324363	0.411346	12.6746	5.91424e-34	1.01434e-32	65.8108	0.447143	0.12278	-0.324363	7	27183401	R	II	HOXA5	TSS200	island	TSS200-island	chr7:27182613-27185562	TRUE	NA				UP
cg09440298	0.291896	0.320773	12.6713	6.12863e-34	1.05026e-32	65.7754	0.352987	0.0610907	-0.291896	17	68164821	F	II	KCNJ2	TSS1500	shore	TSS1500-shore	chr17:68164913-68165720	NA	NA				UP
cg11355135	0.335912	0.497634	12.6663	6.46774e-34	1.10703e-32	65.7219	0.534705	0.198793	-0.335912	2	108602860	F	II	SLC5A7	TSS200	island	TSS200-island	chr2:108602824-108603467	NA	NA		rs13396984		UP
cg09259037	0.30302	0.323461	12.6613	6.82454e-34	1.1661e-32	65.6685	0.356903	0.0538827	-0.30302	6	85474424	F	I	TBX18	TSS1500	shore	TSS1500-shore	chr6:85472702-85474132	TRUE	NA				UP
cg03530754	0.31394	0.339428	12.6566	7.17969e-34	1.22549e-32	65.6181	0.374075	0.0601347	-0.31394	12	128751460	R	I	TMEM132C	TSS1500	island	TSS1500-island	chr12:128751041-128753151	TRUE	NA				UP
cg11920122	0.240892	0.336866	12.6553	7.27812e-34	1.24173e-32	65.6046	0.363451	0.122559	-0.240892	18	11751556	R	II	GNAL	TSS200	island	TSS200-island	chr18:11750953-11752756	TRUE	TRUE	high-CpG:11741556-11742245			UP
cg26146287	0.221307	0.379555	12.649	7.79198e-34	1.32741e-32	65.5368	0.403978	0.182672	-0.221307	5	71014761	R	II	CARTPT	TSS1500	shore	TSS1500-shore	chr5:71014917-71015715	NA	NA				UP
cg12091331	0.35999	0.483101	12.6487	7.81437e-34	1.33109e-32	65.534	0.522829	0.16284	-0.35999	8	42065314	R	II	PLAT	TSS200	opensea	TSS200-opensea		TRUE	TRUE				UP
cg16166796	0.309497	0.302561	12.648	7.87674e-34	1.34138e-32	65.5261	0.336717	0.0272194	-0.309497	2	220174201	F	I	PTPRN	TSS200	island	TSS200-island	chr2:220173870-220174283	NA	TRUE	high-CpG:219881937-219882505			UP
cg16949120	0.264654	0.288617	12.6479	7.8891e-34	1.34328e-32	65.5245	0.317824	0.0531704	-0.264654	10	134599783	F	I	NKX6-2	TSS1500	island	TSS1500-island	chr10:134597357-134602649	NA	NA				UP
cg26173997	0.301739	0.357688	12.6473	7.9401e-34	1.35169e-32	65.5181	0.390988	0.089249	-0.301739	4	76555856	F	I	CDKL2	TSS200	island	TSS200-island	chr4:76555366-76556079	TRUE	TRUE				UP
cg26735846	0.307709	0.422058	12.6452	8.11429e-34	1.38072e-32	65.4965	0.456017	0.148307	-0.307709	10	124894943	F	I	HMX3	TSS1500	island	TSS1500-island	chr10:124894075-124897366	NA	NA				UP
cg19714279	0.277025	0.375541	12.6427	8.34225e-34	1.41816e-32	65.469	0.406113	0.129089	-0.277025	2	237077920	R	I	GBX2	TSS1500	island	TSS1500-island	chr2:237071794-237078762	NA	NA				UP
cg02343823	0.348414	0.412669	12.639	8.6765e-34	1.47366e-32	65.43	0.45112	0.102706	-0.348414	5	150284419	F	I	ZNF300	TSS200	island	TSS200-island	chr5:150284385-150284635	TRUE	NA				UP
cg21800232	0.264476	0.293173	12.6373	8.84046e-34	1.5009e-32	65.4114	0.32236	0.0578847	-0.264476	5	79866368	F	I	ANKRD34B	TSS200	island	TSS200-island	chr5:79864842-79866447	TRUE	NA				UP
cg18265608	0.320382	0.464958	12.6347	9.08698e-34	1.54153e-32	65.384	0.500316	0.179934	-0.320382	11	44087367	F	II	ACCS	TSS1500	shore	TSS1500-shore	chr11:44087518-44088165	NA	NA				UP
cg07073960	0.26311	0.386502	12.6341	9.15403e-34	1.55251e-32	65.3767	0.415539	0.15243	-0.26311	8	70378760	R	I	SULF1	TSS200	opensea	TSS200-opensea		TRUE	TRUE				UP
cg14741939	0.300034	0.388431	12.6316	9.3949e-34	1.59233e-32	65.3509	0.421543	0.121509	-0.300034	3	147127137	F	II	ZIC1	TSS200	island	TSS200-island	chr3:147126988-147128999	TRUE	NA				UP
cg19284211	0.291147	0.413463	12.6276	9.81199e-34	1.6612e-32	65.3077	0.445594	0.154448	-0.291147	20	20347495	F	II	INSM1	TSS1500	island	TSS1500-island	chr20:20344400-20350605	NA	NA				UP
cg03563308	0.27646	0.287007	12.6236	1.02507e-33	1.73409e-32	65.2643	0.317517	0.0410571	-0.27646	18	56887279	R	I	GRP	TSS200	island	TSS200-island	chr18:56887091-56887665	NA	TRUE				UP
cg00599770	0.212239	0.382089	12.6206	1.05805e-33	1.78873e-32	65.2328	0.405512	0.193273	-0.212239	7	27196825	R	II	HOXA7	TSS1500	shore	TSS1500-shore	chr7:27198182-27198514	TRUE	NA				UP
cg23881278	0.314571	0.327947	12.6202	1.06308e-33	1.79714e-32	65.2281	0.362663	0.0480918	-0.314571	11	113346299	F	I	DRD2	TSS1500	island	TSS1500-island	chr11:113345068-113346328	NA	NA				UP
cg07191594	0.228508	0.396888	12.6191	1.07561e-33	1.81742e-32	65.2165	0.422107	0.193599	-0.228508	20	44650220	F	II	SLC12A5	TSS200	shore	TSS200-shore	chr20:44651066-44651369	TRUE	NA				UP
cg19884658	0.310226	0.448022	12.6183	1.0847e-33	1.83224e-32	65.2081	0.482259	0.172033	-0.310226	1	6664268	F	II	KLHL21	TSS1500	shore	TSS1500-shore	chr1:6661776-6663844	NA	NA				UP
cg16898239	0.284106	0.31413	12.6161	1.11028e-33	1.87432e-32	65.1849	0.345485	0.0613786	-0.284106	17	74070682	R	I	GALR2	TSS1500	island	TSS1500-island	chr17:74070404-74073530	TRUE	NA				UP
cg23217419	0.268995	0.389169	12.6138	1.13908e-33	1.92122e-32	65.1595	0.418855	0.149861	-0.268995	1	180881088	F	II	KIAA1614	TSS1500	shore	TSS1500-shore	chr1:180881316-180882592	TRUE	NA				UP
cg13535626	0.297838	0.335204	12.6125	1.15403e-33	1.94624e-32	65.1465	0.368073	0.0702351	-0.297838	4	206267	F	II	ZNF876P	TSS200	shore	TSS200-shore	chr4:206377-206892	TRUE	NA				UP
cg18106668	0.276417	0.382403	12.6074	1.21946e-33	2.05404e-32	65.0917	0.412908	0.136491	-0.276417	7	24323261	F	II	NPY	TSS1500	shore	TSS1500-shore	chr7:24323558-24325080	NA	NA				UP
cg18566594	0.274866	0.398226	12.6067	1.2284e-33	2.06868e-32	65.0845	0.42856	0.153694	-0.274866	12	4381435	R	II	CCND2	TSS1500	island	TSS1500-island	chr12:4378366-4382222	NA	NA				UP
cg06808498	0.335964	0.451076	12.6026	1.28422e-33	2.15926e-32	65.0403	0.488153	0.152189	-0.335964	14	60974525	F	II	SIX6	TSS1500	shore	TSS1500-shore	chr14:60975732-60978180	NA	TRUE			rs76722942	UP
cg23727072	0.277875	0.380191	12.6009	1.30855e-33	2.1992e-32	65.0217	0.410858	0.132983	-0.277875	15	75019087	R	II	CYP1A1	TSS1500	island	TSS1500-island	chr15:75018186-75019336	TRUE	TRUE				UP
cg10263370	0.272835	0.294375	12.5995	1.32769e-33	2.23092e-32	65.0072	0.324485	0.05165	-0.272835	3	44754102	F	I	ZNF502	TSS200	island	TSS200-island	chr3:44754099-44754399	TRUE	NA				UP
cg24115032	0.235523	0.296427	12.5991	1.3342e-33	2.24165e-32	65.0024	0.322419	0.0868963	-0.235523	20	57089953	F	II	APCDD1L	TSS200	island	TSS200-island	chr20:57089460-57090237	TRUE	NA		rs5842229	rs11480405	UP
cg08526991	0.314469	0.459666	12.5906	1.46101e-33	2.45008e-32	64.9122	0.494371	0.179902	-0.314469	2	5831394	R	I	SOX11	TSS1500	island	TSS1500-island	chr2:5831187-5831413	NA	NA				UP
cg02489552	0.238312	0.393481	12.5865	1.52638e-33	2.55758e-32	64.8687	0.419781	0.181469	-0.238312	19	15121531	F	II	CCDC105	TSS200	shore	TSS200-shore	chr19:15121590-15122143	NA	NA				UP
cg02526522	0.424692	0.443026	12.5829	1.58775e-33	2.65765e-32	64.8295	0.489895	0.0652029	-0.424692	11	128563716	R	II	FLI1	TSS200	island	TSS200-island	chr11:128562671-128565011	TRUE	TRUE				UP
cg12103152	0.287496	0.315458	12.5806	1.62619e-33	2.71999e-32	64.8057	0.347186	0.0596901	-0.287496	6	78173200	F	II	HTR1B	TSS200	island	TSS200-island	chr6:78172231-78174088	NA	NA				UP
cg01718742	0.264235	0.280845	12.5793	1.64945e-33	2.7578e-32	64.7916	0.310006	0.0457714	-0.264235	16	62070184	R	I	CDH8	TSS200	island	TSS200-island	chr16:62069121-62070634	NA	NA				UP
cg12983394	0.24009	0.34182	12.5779	1.67447e-33	2.79799e-32	64.7767	0.368316	0.128227	-0.24009	13	78493920	R	II	EDNRB	TSS1500	shore	TSS1500-shore	chr13:78492425-78493382	NA	TRUE				UP
cg15355146	0.277327	0.374996	12.5776	1.67948e-33	2.80609e-32	64.7737	0.405602	0.128275	-0.277327	1	40368366	R	II	MYCL1	TSS1500	shore	TSS1500-shore	chr1:40366595-40368213	NA	NA			rs11368268	UP
cg12754421	0.336851	0.377936	12.5761	1.70719e-33	2.8507e-32	64.7574	0.415111	0.0782594	-0.336851	11	105480790	R	II	GRIA4	TSS200	shore	TSS200-shore	chr11:105481126-105481422	NA	NA				UP
cg15710198	0.263981	0.355413	12.5741	1.74407e-33	2.91142e-32	64.7362	0.384546	0.120565	-0.263981	8	55370334	R	II	SOX17	TSS200	island	TSS200-island	chr8:55370170-55372525	TRUE	NA				UP
cg06314761	0.261198	0.304976	12.572	1.78379e-33	2.97671e-32	64.7138	0.333801	0.0726038	-0.261198	3	63263832	F	II	SYNPR	TSS200	shore	TSS200-shore	chr3:63263989-63264205	NA	TRUE				UP
cg22557662	0.35156	0.366243	12.57	1.82321e-33	3.03994e-32	64.6921	0.405041	0.0534816	-0.35156	19	38747374	R	I	PPP1R14A	TSS1500	island	TSS1500-island	chr19:38746638-38747379	TRUE	NA				UP
cg03507241	0.32888	0.45198	12.5639	1.94631e-33	3.23836e-32	64.6272	0.488275	0.159396	-0.32888	18	12307649	F	II	TUBB6	TSS1500	island	TSS1500-island	chr18:12307554-12309043	NA	NA				UP
cg08995424	0.297719	0.35287	12.5632	1.96128e-33	3.26264e-32	64.6196	0.385726	0.0880075	-0.297719	12	54070891	F	II	ATP5G2	TSS1500	shore	TSS1500-shore	chr12:54071053-54071265	NA	NA		rs3809156		UP
cg02990869	0.289275	0.318679	12.5603	2.023e-33	3.36334e-32	64.5888	0.350603	0.0613284	-0.289275	4	165304842	F	II	2021-03-01	TSS1500	island	TSS1500-island	chr4:165304328-165305177	NA	NA				UP
cg27006650	0.243035	0.287089	12.5587	2.05737e-33	3.41864e-32	64.572	0.31391	0.0708755	-0.243035	14	29236034	R	I	FOXG1	TSS1500	shore	TSS1500-shore	chr14:29236835-29237832	NA	NA	high-CpG:28305711-28305944			UP
cg12743978	0.258024	0.346854	12.5524	2.20205e-33	3.65334e-32	64.5045	0.37533	0.117306	-0.258024	21	19617145	F	II	CHODL	TSS200	island	TSS200-island	chr21:19617098-19617874	NA	NA				UP
cg18673954	0.322771	0.33594	12.552	2.2118e-33	3.66915e-32	64.5001	0.371561	0.0487908	-0.322771	10	105036611	F	I	INA	TSS1500	shore	TSS1500-shore	chr10:105036628-105038084	TRUE	NA				UP
cg26433102	0.264441	0.317386	12.551	2.23528e-33	3.70719e-32	64.4896	0.34657	0.0821282	-0.264441	6	391441	R	II	IRF4	TSS1500	island	TSS1500-island	chr6:391188-393790	NA	NA				UP
cg18375860	0.263029	0.297255	12.5508	2.23936e-33	3.71377e-32	64.4878	0.326283	0.0632541	-0.263029	1	237205409	R	I	RYR2	TSS1500	island	TSS1500-island	chr1:237205126-237206644	TRUE	NA				UP
cg21205978	0.281316	0.356321	12.5465	2.34492e-33	3.88543e-32	64.442	0.387367	0.106051	-0.281316	22	36044151	F	II	APOL6	TSS1500	opensea	TSS1500-opensea		TRUE	NA				UP
cg02149708	0.253053	0.296517	12.5445	2.39669e-33	3.96928e-32	64.4203	0.324444	0.0713906	-0.253053	6	166582159	R	II	T	TSS200	island	TSS200-island	chr6:166579973-166583423	NA	TRUE				UP
cg11172693	0.341155	0.368339	12.5429	2.43904e-33	4.03724e-32	64.4029	0.405989	0.0648337	-0.341155	20	37434229	F	I	PPP1R16B	TSS200	island	TSS200-island	chr20:37434206-37435592	TRUE	NA				UP
cg01777397	0.350194	0.447711	12.5385	2.55688e-33	4.22901e-32	64.3561	0.486359	0.136165	-0.350194	2	29337946	R	II	CLIP4	TSS1500	shore	TSS1500-shore	chr2:29337983-29338909	TRUE	NA				UP
cg25486143	0.285062	0.378459	12.5382	2.56416e-33	4.24083e-32	64.3532	0.409919	0.124856	-0.285062	3	50378527	F	I	RASSF1	TSS200	island	TSS200-island	chr3:50377803-50378540	TRUE	NA				UP
cg10327400	0.299261	0.348901	12.5377	2.57801e-33	4.26333e-32	64.3479	0.381927	0.0826667	-0.299261	14	42075406	F	II	LRFN5	TSS1500	shore	TSS1500-shore	chr14:42075858-42076329	NA	NA				UP
cg24563094	0.348881	0.368693	12.5353	2.64601e-33	4.37366e-32	64.322	0.407196	0.0583143	-0.348881	2	26395458	R	I	FAM59B	TSS1500	island	TSS1500-island	chr2:26395416-26395620	NA	NA				UP
cg12782992	0.280673	0.347019	12.5345	2.66816e-33	4.40984e-32	64.3137	0.377994	0.0973207	-0.280673	11	9026055	F	II	NRIP3	TSS1500	island	TSS1500-island	chr11:9025095-9026315	TRUE	NA				UP
cg23727983	0.335926	0.335166	12.5339	2.68435e-33	4.43531e-32	64.3077	0.372239	0.0363133	-0.335926	11	125774082	R	I	DDX25	TSS200	shore	TSS200-shore	chr11:125774292-125774584	NA	NA				UP
cg02165355	0.28344	0.334101	12.5325	2.7256e-33	4.50149e-32	64.2926	0.365381	0.081941	-0.28344	5	178368071	F	II	ZNF454	TSS200	island	TSS200-island	chr5:178367620-178368725	TRUE	NA		rs17664029		UP
cg13545212	0.349727	0.416103	12.5258	2.92773e-33	4.82824e-32	64.2215	0.454699	0.104972	-0.349727	17	6617192	F	I	SLC13A5	TSS1500	island	TSS1500-island	chr17:6616422-6617471	TRUE	NA		rs7207927		UP
cg03464573	0.307259	0.373018	12.524	2.9843e-33	4.91871e-32	64.2025	0.406928	0.0996686	-0.307259	7	27205504	F	II	HOXA9	TSS1500	island	TSS1500-island	chr7:27203915-27206462	TRUE	NA				UP
cg02623991	0.334764	0.348813	12.5232	3.01255e-33	4.96407e-32	64.1931	0.385758	0.0509939	-0.334764	19	54926431	R	I	TTYH1	TSS1500	shore	TSS1500-shore	chr19:54927902-54928225	NA	NA				UP
cg23065934	0.325618	0.32867	12.5199	3.12016e-33	5.13839e-32	64.1582	0.364605	0.0389867	-0.325618	5	16180266	R	I	2021-03-11	TSS1500	island	TSS1500-island	chr5:16179064-16180420	NA	NA				UP
cg11471772	0.282979	0.432248	12.5164	3.23747e-33	5.32642e-32	64.1216	0.463478	0.180499	-0.282979	6	100911687	F	I	SIM1	TSS200	shore	TSS200-shore	chr6:100912071-100913337	TRUE	TRUE		rs80193484		UP
cg23111830	0.259504	0.343994	12.5143	3.31305e-33	5.4484e-32	64.0986	0.372633	0.113129	-0.259504	13	95364510	F	II	SOX21	TSS200	island	TSS200-island	chr13:95363152-95366051	NA	NA		rs34473201		UP
cg17023770	0.299356	0.419028	12.5119	3.39995e-33	5.58753e-32	64.0729	0.452066	0.152709	-0.299356	5	140624874	F	II	PCDHB15	TSS1500	shore	TSS1500-shore	chr5:140626444-140627373	NA	NA				UP
cg02300154	0.365613	0.36065	12.5074	3.56746e-33	5.85659e-32	64.0251	0.400999	0.0353857	-0.365613	7	70597058	R	I	WBSCR17	TSS1500	island	TSS1500-island	chr7:70596228-70598382	TRUE	NA	high-CpG:70234232-70235284			UP
cg16104915	0.271488	0.282859	12.5028	3.74692e-33	6.14407e-32	63.9764	0.312821	0.0413327	-0.271488	7	27205217	F	I	HOXA9	TSS200	island	TSS200-island	chr7:27203915-27206462	TRUE	NA				UP
cg22763718	0.309976	0.306271	12.5026	3.75521e-33	6.15736e-32	63.9742	0.34048	0.0305041	-0.309976	13	53422780	F	I	PCDH8	TSS200	island	TSS200-island	chr13:53419897-53422872	TRUE	TRUE				UP
cg26530706	0.373738	0.442785	12.4983	3.93092e-33	6.4377e-32	63.9287	0.484031	0.110293	-0.373738	18	32173093	R	II	DTNA	TSS200	opensea	TSS200-opensea		NA	TRUE				UP
cg17711567	0.272977	0.433843	12.4956	4.04378e-33	6.61871e-32	63.9006	0.463968	0.190991	-0.272977	19	44325008	F	II	LYPD5	TSS1500	island	TSS1500-island	chr19:44324436-44325009	NA	NA				UP
cg24843380	0.345363	0.342603	12.4928	4.16646e-33	6.81296e-32	63.8709	0.380717	0.0353541	-0.345363	5	178367827	F	I	ZNF454	TSS1500	island	TSS1500-island	chr5:178367620-178368725	TRUE	NA				UP
cg02226645	0.330432	0.382879	12.4801	4.77419e-33	7.78423e-32	63.7356	0.419345	0.0889131	-0.330432	8	65291287	F	II	MIR124-2	TSS1500	shore	TSS1500-shore	chr8:65290108-65290946	NA	NA				UP
cg21127068	0.263334	0.312978	12.4784	4.8621e-33	7.92453e-32	63.7175	0.34204	0.0787051	-0.263334	3	147124417	R	I	ZIC4	TSS1500	shelf	TSS1500-shelf	chr3:147126988-147128999	NA	NA				UP
cg08504812	0.29809	0.440333	12.4777	4.89756e-33	7.98079e-32	63.7103	0.47323	0.17514	-0.29809	3	157260627	R	II	C3orf55	TSS1500	shore	TSS1500-shore	chr3:157260666-157261224	TRUE	NA				UP
cg10140638	0.231469	0.344948	12.477	4.93447e-33	8.03901e-32	63.7028	0.370493	0.139024	-0.231469	2	220174207	F	I	PTPRN	TSS200	island	TSS200-island	chr2:220173870-220174283	NA	NA	high-CpG:219881937-219882505			UP
cg14768785	0.314331	0.320951	12.4766	4.95868e-33	8.07699e-32	63.6979	0.355641	0.0413102	-0.314331	3	172166517	F	I	GHSR	TSS1500	island	TSS1500-island	chr3:172165372-172166738	NA	NA		rs2232164		UP
cg16969368	0.31021	0.454019	12.4765	4.96317e-33	8.08383e-32	63.697	0.488254	0.178044	-0.31021	17	57642752	R	I	DHX40	TSS200	island	TSS200-island	chr17:57642720-57643294	NA	NA				UP
cg25362630	0.261295	0.306481	12.4758	4.99712e-33	8.13795e-32	63.6903	0.335317	0.0740229	-0.261295	20	42544650	R	II	TOX2	TSS200	island	TSS200-island	chr20:42543097-42545137	TRUE	NA				UP
cg19947104	0.266149	0.318657	12.4751	5.03798e-33	8.20371e-32	63.6822	0.34803	0.0818806	-0.266149	11	17757342	F	I	KCNC1	TSS200	island	TSS200-island	chr11:17756056-17758286	TRUE	NA				UP
cg07212778	0.266706	0.276697	12.4743	5.08203e-33	8.27227e-32	63.6735	0.30613	0.0394245	-0.266706	2	119916510	R	I	C1QL2	TSS200	island	TSS200-island	chr2:119914126-119916663	NA	NA				UP
cg14703002	0.329596	0.354305	12.4669	5.4949e-33	8.9302e-32	63.5959	0.390679	0.0610827	-0.329596	6	26018058	F	I	HIST1H1A	TSS200	shelf	TSS200-shelf	chr6:26020671-26021125	TRUE	NA		rs199749		UP
cg07220922	0.279361	0.446658	12.4587	6.0005e-33	9.72537e-32	63.5085	0.477488	0.198128	-0.279361	3	10806022	R	I	LOC285370	TSS200	opensea	TSS200-opensea		NA	NA				UP
cg11229543	0.283199	0.406315	12.4498	6.59664e-33	1.06712e-31	63.4144	0.437569	0.15437	-0.283199	1	2984445	R	I	PRDM16	TSS1500	island	TSS1500-island	chr1:2983925-2987962	NA	NA				UP
cg26781129	0.324002	0.43855	12.4439	7.02785e-33	1.13456e-31	63.3515	0.474307	0.150305	-0.324002	3	44753946	R	II	ZNF502	TSS200	shore	TSS200-shore	chr3:44754099-44754399	TRUE	NA				UP
cg11213574	0.373138	0.500202	12.4332	7.87791e-33	1.26859e-31	63.238	0.541382	0.168244	-0.373138	22	50623692	F	I	TRABD	TSS1500	island	TSS1500-island	chr22:50623164-50625226	NA	TRUE				UP
cg07476508	0.256078	0.285516	12.4265	8.45396e-33	1.35936e-31	63.1679	0.313777	0.057699	-0.256078	11	111783355	F	I	CRYAB	TSS1500	opensea	TSS1500-opensea		NA	TRUE				UP
cg00651523	0.297429	0.343997	12.4252	8.57842e-33	1.37865e-31	63.1534	0.376822	0.079393	-0.297429	6	28411279	R	II	ZSCAN23	TSS200	opensea	TSS200-opensea		TRUE	NA				UP
cg22975671	0.210942	0.385789	12.4239	8.69932e-33	1.39742e-31	63.1395	0.409069	0.198127	-0.210942	17	6926269	F	II	BCL6B	TSS200	island	TSS200-island	chr17:6925400-6927527	NA	NA				UP
cg14859460	0.288307	0.369844	12.4162	9.4411e-33	1.51322e-31	63.0582	0.401661	0.113354	-0.288307	5	178422244	F	II	GRM6	TSS200	island	TSS200-island	chr5:178421225-178422337	NA	TRUE				UP
cg12545687	0.283421	0.350737	12.4129	9.77812e-33	1.56613e-31	63.0233	0.382015	0.0985938	-0.283421	13	53423262	F	II	PCDH8	TSS1500	shore	TSS1500-shore	chr13:53424941-53425995	NA	TRUE				UP
cg18555073	0.318467	0.373832	12.4113	9.94428e-33	1.59214e-31	63.0066	0.408978	0.0905109	-0.318467	15	45002662	F	II	B2M	TSS1500	shore	TSS1500-shore	chr15:45003460-45004345	NA	NA		rs78335029		UP
cg15469350	0.282727	0.348837	12.4074	1.03653e-32	1.65799e-31	62.9654	0.380039	0.0973121	-0.282727	4	20255187	F	II	SLIT2	TSS200	island	TSS200-island	chr4:20253276-20256868	NA	NA				UP
cg06959103	0.267514	0.321037	12.4043	1.07115e-32	1.7111e-31	62.9328	0.35056	0.0830459	-0.267514	17	45810436	R	I	TBX21	TSS200	shore	TSS200-shore	chr17:45810589-45811388	TRUE	TRUE				UP
cg23983435	0.185383	0.287702	12.4015	1.10301e-32	1.76076e-31	62.9036	0.308161	0.122777	-0.185383	3	42306852	F	II	CCK	TSS1500	island	TSS1500-island	chr3:42306149-42307520	NA	NA		rs3806691		UP
cg27254482	0.278553	0.292995	12.4009	1.11115e-32	1.77334e-31	62.8963	0.323736	0.0451827	-0.278553	21	34398085	R	I	OLIG2	TSS200	island	TSS200-island	chr21:34395128-34400245	NA	TRUE				UP
cg07862554	0.268454	0.366535	12.393	1.20798e-32	1.92471e-31	62.8133	0.396162	0.127708	-0.268454	3	154797083	F	II	MME	TSS1500	shore	TSS1500-shore	chr3:154797398-154797988	TRUE	NA				UP
cg00152259	0.152848	0.311414	12.3922	1.21889e-32	1.94154e-31	62.8044	0.328282	0.175434	-0.152848	17	34957477	F	II	MRM1	TSS1500	shore	TSS1500-shore	chr17:34957833-34958790	NA	NA				UP
cg08614481	0.249933	0.288736	12.3897	1.25136e-32	1.99187e-31	62.7783	0.316319	0.066386	-0.249933	6	78173250	R	II	HTR1B	TSS200	island	TSS200-island	chr6:78172231-78174088	NA	NA				UP
cg13801416	0.299081	0.337917	12.3835	1.33648e-32	2.12327e-31	62.7129	0.370924	0.0718429	-0.299081	7	134143919	R	I	AKR1B1	TSS200	island	TSS200-island	chr7:134143115-134144063	NA	NA	high-CpG:133794344-133794604			UP
cg16262614	0.309699	0.373021	12.3821	1.35672e-32	2.15503e-31	62.698	0.4072	0.097501	-0.309699	3	133464971	F	I	TF	TSS200	island	TSS200-island	chr3:133464949-133465420	NA	NA				UP
cg04304705	0.258896	0.392789	12.3676	1.58135e-32	2.50294e-31	62.5458	0.421361	0.162465	-0.258896	22	48884960	R	I	FAM19A5	TSS1500	island	TSS1500-island	chr22:48884884-48887043	NA	NA				UP
cg19729649	0.266542	0.291523	12.3667	1.59818e-32	2.52829e-31	62.5352	0.320939	0.0543969	-0.266542	17	79919727	F	I	NOTUM	TSS1500	island	TSS1500-island	chr17:79917286-79920022	NA	NA				UP
cg15610027	0.350143	0.40206	12.3619	1.68136e-32	2.65629e-31	62.4848	0.440702	0.0905585	-0.350143	18	32173227	F	II	DTNA	TSS200	opensea	TSS200-opensea		NA	TRUE				UP
cg04714041	0.292596	0.371047	12.3577	1.75783e-32	2.77466e-31	62.4406	0.403338	0.110743	-0.292596	19	35068710	R	II	LOC643719	TSS200	island	TSS200-island	chr19:35068406-35068897	NA	NA			rs67195052	UP
cg07285673	0.328201	0.359481	12.3549	1.81125e-32	2.85605e-31	62.4109	0.395701	0.0675006	-0.328201	2	29337984	R	II	CLIP4	TSS1500	island	TSS1500-island	chr2:29337983-29338909	NA	NA				UP
cg27351358	0.310837	0.335556	12.3492	1.92367e-32	3.02672e-31	62.3511	0.369861	0.0590232	-0.310837	11	27743258	F	II	BDNF	TSS1500	shore	TSS1500-shore	chr11:27743472-27744564	NA	NA				UP
cg25349154	0.288855	0.308086	12.3487	1.93418e-32	3.04241e-31	62.3457	0.339964	0.0511097	-0.288855	18	5197559	R	II	LOC642597	TSS1500	shore	TSS1500-shore	chr18:5196243-5197389	NA	NA				UP
cg07871202	0.263401	0.317318	12.3435	2.04263e-32	3.20958e-31	62.2915	0.346387	0.0829861	-0.263401	3	42306580	R	II	CCK	TSS200	island	TSS200-island	chr3:42306149-42307520	NA	NA				UP
cg10048349	0.2785	0.340127	12.3421	2.0738e-32	3.25721e-31	62.2764	0.370862	0.0923626	-0.2785	11	111783267	F	II	CRYAB	TSS1500	opensea	TSS1500-opensea		NA	TRUE				UP
cg21819468	0.316375	0.307114	12.3413	2.0908e-32	3.28285e-31	62.2683	0.342029	0.0256541	-0.316375	1	13910569	R	I	PDPN	TSS1500	island	TSS1500-island	chr1:13910137-13910868	TRUE	NA				UP
cg26137868	0.28767	0.374539	12.3328	2.28794e-32	3.58725e-31	62.1788	0.406286	0.118616	-0.28767	20	22567454	R	II	FOXA2	TSS1500	island	TSS1500-island	chr20:22567453-22567880	TRUE	NA				UP
cg02943578	0.28622	0.30073	12.3299	2.36012e-32	3.69649e-31	62.148	0.332317	0.0460969	-0.28622	16	86600499	R	I	FOXC2	TSS1500	island	TSS1500-island	chr16:86599355-86602649	NA	NA				UP
cg03724463	0.244647	0.297793	12.3298	2.36343e-32	3.70139e-31	62.1466	0.324793	0.0801458	-0.244647	3	42306524	F	II	CCK	TSS200	island	TSS200-island	chr3:42306149-42307520	NA	NA				UP
cg27398263	0.350924	0.343523	12.3251	2.48234e-32	3.88255e-31	62.0978	0.382251	0.0313276	-0.350924	13	79177700	F	I	POU4F1	TSS200	island	TSS200-island	chr13:79175610-79177985	TRUE	NA	high-CpG:78075683-78075765			UP
cg09053081	0.296988	0.319951	12.322	2.56652e-32	4.01163e-31	62.0647	0.352727	0.0557388	-0.296988	20	44746392	F	I	CD40	TSS1500	shore	TSS1500-shore	chr20:44746822-44747060	NA	NA		rs1800686		UP
cg25732462	0.304122	0.320194	12.3218	2.57069e-32	4.01796e-31	62.0631	0.353757	0.0496357	-0.304122	19	44324898	R	I	LYPD5	TSS200	island	TSS200-island	chr19:44324436-44325009	NA	NA				UP
cg16126280	0.370347	0.35578	12.3193	2.64097e-32	4.12553e-31	62.0363	0.396651	0.0263041	-0.370347	5	158527573	R	I	EBF1	TSS1500	island	TSS1500-island	chr5:158527374-158527983	NA	NA				UP
cg19556343	0.256496	0.38946	12.3158	2.73869e-32	4.27503e-31	62.0002	0.417767	0.161271	-0.256496	21	22370046	R	II	NCAM2	TSS1500	island	TSS1500-island	chr21:22369423-22370582	NA	NA				UP
cg07994987	0.291113	0.311262	12.3158	2.73976e-32	4.27651e-31	61.9998	0.343389	0.0522765	-0.291113	6	6007769	R	I	NRN1	TSS200	island	TSS200-island	chr6:6007387-6007797	NA	NA				UP
cg13480357	0.342632	0.400383	12.3148	2.76931e-32	4.32125e-31	61.9891	0.438196	0.0955636	-0.342632	2	219906406	F	II	CCDC108	TSS200	shore	TSS200-shore	chr2:219906107-219906328	TRUE	TRUE				UP
cg11354906	0.318021	0.318822	12.3148	2.76957e-32	4.32146e-31	61.989	0.353919	0.0358979	-0.318021	4	154710371	R	II	SFRP2	TSS200	island	TSS200-island	chr4:154709512-154710827	NA	NA				UP
cg04037038	0.372601	0.380653	12.3109	2.88499e-32	4.4972e-31	61.9485	0.421773	0.0491724	-0.372601	2	183732062	R	I	FRZB	TSS1500	island	TSS1500-island	chr2:183731819-183732093	TRUE	NA				UP
cg04227238	0.213173	0.360762	12.3081	2.9738e-32	4.63055e-31	61.9183	0.384288	0.171115	-0.213173	6	29894005	R	I	HCG4P6	TSS1500	shore	TSS1500-shore	chr6:29894140-29895117	NA	NA				UP
cg16100120	0.341846	0.421653	12.303	3.1377e-32	4.88151e-31	61.8651	0.459379	0.117533	-0.341846	2	56150475	F	II	EFEMP1	TSS200	island	TSS200-island	chr2:56150340-56151180	TRUE	NA				UP
cg23891360	0.287839	0.311329	12.3027	3.14583e-32	4.89372e-31	61.8625	0.343095	0.0552561	-0.287839	12	130388234	R	I	TMEM132D	TSS200	island	TSS200-island	chr12:130387609-130389139	NA	NA				UP
cg13696490	0.313248	0.373333	12.294	3.44962e-32	5.35258e-31	61.7709	0.407903	0.0946555	-0.313248	3	151488006	F	II	LOC201651	TSS1500	opensea	TSS1500-opensea		NA	TRUE				UP
cg27504802	0.354347	0.351542	12.292	3.52572e-32	5.46841e-31	61.7492	0.390648	0.036301	-0.354347	1	231298651	F	I	TRIM67	TSS200	island	TSS200-island	chr1:231297812-231299777	TRUE	NA				UP
cg22813950	0.233114	0.314917	12.2892	3.6287e-32	5.62351e-31	61.7206	0.340643	0.10753	-0.233114	12	130645566	F	I	FZD10	TSS1500	island	TSS1500-island	chr12:130645327-130648988	NA	NA				UP
cg05500840	0.264077	0.296876	12.2855	3.77683e-32	5.84588e-31	61.6809	0.32602	0.0619429	-0.264077	2	176972068	R	I	HOXD11	TSS200	island	TSS200-island	chr2:176971706-176972305	NA	NA	high-CpG:176679921-176680354			UP
cg22370006	0.302826	0.337619	12.2848	3.80299e-32	5.88476e-31	61.674	0.371039	0.0682133	-0.302826	6	154360344	R	II	OPRM1	TSS200	shore	TSS200-shore	chr6:154360586-154361008	NA	NA				UP
cg14473102	0.335437	0.441128	12.2844	3.81972e-32	5.90984e-31	61.6697	0.478146	0.142709	-0.335437	2	176994448	F	I	HOXD8	TSS200	island	TSS200-island	chr2:176993479-176995557	TRUE	TRUE				UP
cg27099274	0.298932	0.306264	12.2837	3.84858e-32	5.95312e-31	61.6622	0.339254	0.0403221	-0.298932	9	104249548	F	II	C9orf125	TSS200	shore	TSS200-shore	chr9:104248247-104249501	NA	NA	high-CpG:103289154-103289383			UP
cg08102508	0.224927	0.3725	12.2821	3.91443e-32	6.05307e-31	61.6453	0.397323	0.172396	-0.224927	3	13115168	F	I	IQSEC1	TSS1500	island	TSS1500-island	chr3:13114627-13115245	TRUE	TRUE				UP
cg19172222	0.281774	0.441843	12.2819	3.92032e-32	6.06162e-31	61.6438	0.47294	0.191166	-0.281774	17	45810426	R	II	TBX21	TSS200	shore	TSS200-shore	chr17:45810589-45811388	TRUE	TRUE				UP
cg17214381	0.337446	0.385889	12.2797	4.01199e-32	6.20054e-31	61.6209	0.42313	0.0856837	-0.337446	4	188916668	R	I	ZFP42	TSS1500	island	TSS1500-island	chr4:188916605-188916876	NA	NA				UP
cg09462808	0.270287	0.295612	12.27	4.44516e-32	6.85598e-31	61.519	0.325441	0.0551541	-0.270287	3	63263824	F	I	SYNPR	TSS200	shore	TSS200-shore	chr3:63263989-63264205	NA	TRUE				UP
cg04389838	0.165551	0.303681	12.2671	4.58406e-32	7.06497e-31	61.4885	0.321952	0.156401	-0.165551	3	44770851	F	II	ZNF501	TSS1500	shore	TSS1500-shore	chr3:44770936-44771137	TRUE	NA				UP
cg15790820	0.292472	0.306737	12.2555	5.18409e-32	7.96313e-31	61.3663	0.339014	0.0465418	-0.292472	11	2292510	F	I	ASCL2	TSS1500	island	TSS1500-island	chr11:2290104-2292932	NA	NA		rs7949873		UP
cg18537001	0.325908	0.435953	12.2547	5.22664e-32	8.02705e-31	61.3582	0.471921	0.146013	-0.325908	1	38230834	F	II	EPHA10	TSS200	island	TSS200-island	chr1:38229838-38230888	NA	NA				UP
cg22783363	0.293269	0.302804	12.2542	5.25447e-32	8.06869e-31	61.3529	0.335169	0.0418998	-0.293269	8	23021553	R	II	TNFRSF10D	TSS200	island	TSS200-island	chr8:23021056-23021588	NA	NA				UP
cg25993718	0.227556	0.292295	12.2497	5.51013e-32	8.45363e-31	61.3057	0.317408	0.0898521	-0.227556	20	54580196	F	II	CBLN4	TSS200	island	TSS200-island	chr20:54578603-54580678	NA	NA				UP
cg15662768	0.26797	0.349747	12.2495	5.52103e-32	8.46959e-31	61.3037	0.37932	0.11135	-0.26797	20	60795818	F	I	HRH3	TSS1500	island	TSS1500-island	chr20:60794179-60796121	NA	NA				UP
cg22951509	0.25984	0.292097	12.2477	5.62399e-32	8.62395e-31	61.2854	0.320773	0.0609332	-0.25984	5	94955893	R	II	GPR150	TSS200	island	TSS200-island	chr5:94955630-94957244	TRUE	NA				UP
cg05949903	0.276176	0.281005	12.2455	5.75618e-32	8.82196e-31	61.2623	0.311484	0.0353082	-0.276176	16	21831636	F	I	RRN3P1	TSS1500	island	TSS1500-island	chr16:21831482-21831944	NA	NA		rs3830664		UP
cg08074851	0.254167	0.277697	12.2414	6.01211e-32	9.20259e-31	61.2191	0.305747	0.0515806	-0.254167	2	47797590	R	I	KCNK12	TSS200	island	TSS200-island	chr2:47796923-47799166	NA	NA				UP
cg18769074	0.254806	0.396614	12.2334	6.5381e-32	9.9879e-31	61.1358	0.424734	0.169928	-0.254806	3	133464867	R	II	TF	TSS200	shore	TSS200-shore	chr3:133464949-133465420	NA	NA				UP
cg21554552	0.337622	0.450016	12.2308	6.72237e-32	1.02648e-30	61.1082	0.487276	0.149655	-0.337622	3	50378425	R	II	RASSF1	TSS200	island	TSS200-island	chr3:50377803-50378540	TRUE	NA				UP
cg19384289	0.284994	0.319598	12.2265	7.0354e-32	1.07302e-30	61.063	0.35105	0.0660561	-0.284994	2	176994365	R	I	HOXD8	TSS200	island	TSS200-island	chr2:176993479-176995557	TRUE	TRUE				UP
cg18898125	0.259009	0.36904	12.2259	7.07666e-32	1.07917e-30	61.0572	0.397625	0.138615	-0.259009	8	24770381	F	I	NEFM	TSS1500	shore	TSS1500-shore	chr8:24770908-24772547	TRUE	NA				UP
cg11445123	0.334014	0.349225	12.2233	7.27363e-32	1.10846e-30	61.0299	0.386087	0.0520724	-0.334014	20	2781478	F	I	CPXM1	TSS200	island	TSS200-island	chr20:2780978-2781497	TRUE	NA				UP
cg11301556	0.217406	0.294362	12.2221	7.36701e-32	1.12214e-30	61.0172	0.318355	0.100949	-0.217406	20	44657798	R	I	SLC12A5	TSS200	island	TSS200-island	chr20:44657463-44659243	TRUE	NA	high-CpG:44091038-44091271		rs35377254	UP
cg16422098	0.290476	0.29328	12.222	7.37704e-32	1.12362e-30	61.0159	0.325337	0.0348602	-0.290476	10	15761881	R	I	ITGA8	TSS200	island	TSS200-island	chr10:15761423-15762101	NA	TRUE				UP
cg09420439	0.35735	0.356755	12.2172	7.75829e-32	1.18021e-30	60.9658	0.396192	0.038842	-0.35735	7	27136424	R	II	HOXA1	TSS1500	island	TSS1500-island	chr7:27135342-27136736	NA	TRUE				UP
cg01981601	0.292599	0.372987	12.217	7.77139e-32	1.18214e-30	60.9641	0.405279	0.11268	-0.292599	8	60032607	R	I	TOX	TSS1500	island	TSS1500-island	chr8:60032532-60032746	NA	NA				UP
cg08965276	0.267178	0.313555	12.2154	7.90809e-32	1.2024e-30	60.9468	0.343041	0.0758633	-0.267178	16	1030586	F	I	SOX8	TSS1500	island	TSS1500-island	chr16:1029878-1035327	NA	NA				UP
cg26492446	0.349712	0.342768	12.2134	8.07118e-32	1.22638e-30	60.9265	0.381363	0.031651	-0.349712	20	61638574	F	I	BHLHE23	TSS200	island	TSS200-island	chr20:61636171-61639055	NA	NA		rs75814027		UP
cg10364630	0.253665	0.391684	12.2106	8.31514e-32	1.26271e-30	60.897	0.419679	0.166014	-0.253665	19	36132567	R	II	ETV2	TSS200	shore	TSS200-shore	chr19:36134153-36135781	TRUE	NA				UP
cg00666746	0.214427	0.348143	12.2052	8.79996e-32	1.3346e-30	60.8407	0.371807	0.15738	-0.214427	19	15217781	F	II	SYDE1	TSS1500	shore	TSS1500-shore	chr19:15217951-15218617	NA	NA				UP
cg14207728	0.29992	0.431514	12.2051	8.80724e-32	1.33559e-30	60.8398	0.464614	0.164694	-0.29992	1	67217886	F	II	TCTEX1D1	TSS1500	shore	TSS1500-shore	chr1:67218079-67218293	NA	TRUE				UP
cg19403014	0.323742	0.40095	12.205	8.8204e-32	1.33752e-30	60.8384	0.436679	0.112936	-0.323742	2	48982950	F	II	LHCGR	TSS200	island	TSS200-island	chr2:48982621-48982958	NA	NA				UP
cg25717438	0.274417	0.314302	12.2042	8.89448e-32	1.34846e-30	60.8301	0.344587	0.0701701	-0.274417	2	51259786	R	II	NRXN1	TSS200	opensea	TSS200-opensea		NA	NA				UP
cg17269633	0.337117	0.47752	12.2029	9.01702e-32	1.36649e-30	60.8165	0.514725	0.177607	-0.337117	17	42733600	R	I	C17orf104	TSS200	island	TSS200-island	chr17:42733486-42734626	TRUE	TRUE			rs11654285	UP
cg08616702	0.333249	0.402215	12.1986	9.43564e-32	1.4284e-30	60.7714	0.438992	0.105743	-0.333249	6	108487072	F	II	NR2E1	TSS200	island	TSS200-island	chr6:108485671-108490539	NA	TRUE				UP
cg26149275	0.25797	0.414582	12.1962	9.68041e-32	1.46415e-30	60.7459	0.443052	0.185082	-0.25797	2	176950007	F	I	EVX2	TSS1500	island	TSS1500-island	chr2:176949993-176950336	NA	NA		rs13382989		UP
cg06164660	0.284944	0.302315	12.1933	9.97615e-32	1.50814e-30	60.7161	0.333761	0.0488173	-0.284944	12	128751582	F	I	TMEM132C	TSS1500	island	TSS1500-island	chr12:128751041-128753151	TRUE	NA		rs12305855		UP
cg02938205	0.311614	0.38423	12.1901	1.03208e-31	1.55892e-30	60.6823	0.418619	0.107005	-0.311614	3	49236810	R	I	CCDC36	TSS200	island	TSS200-island	chr3:49236567-49237328	TRUE	NA				UP
cg16610086	0.371154	0.514974	12.1877	1.05824e-31	1.5978e-30	60.6575	0.555935	0.18478	-0.371154	5	36606288	R	II	SLC1A3	TSS200	opensea	TSS200-opensea		NA	NA				UP
cg25239996	0.314529	0.387113	12.1841	1.09834e-31	1.6568e-30	60.6205	0.421825	0.107296	-0.314529	20	44746767	F	II	CD40	TSS200	shore	TSS200-shore	chr20:44746822-44747060	TRUE	NA		rs5841623		UP
cg10927178	0.321396	0.408942	12.1826	1.1164e-31	1.68277e-30	60.6043	0.444411	0.123015	-0.321396	20	56883965	F	I	RAB22A	TSS1500	shore	TSS1500-shore	chr20:56884738-56885222	NA	NA		rs481690		UP
cg08425760	0.167607	0.314871	12.1823	1.12028e-31	1.6884e-30	60.6009	0.333368	0.165761	-0.167607	1	11795897	R	II	AGTRAP	TSS1500	shore	TSS1500-shore	chr1:11795975-11796263	NA	NA				UP
cg14106660	0.23267	0.400324	12.1712	1.25857e-31	1.8901e-30	60.4853	0.426001	0.193331	-0.23267	11	14994179	R	II	CALCA	TSS1500	shore	TSS1500-shore	chr11:14995128-14995908	NA	NA				UP
cg06953773	0.218661	0.352675	12.1709	1.26239e-31	1.89576e-30	60.4822	0.376806	0.158145	-0.218661	5	150326497	F	II	LOC134466	TSS1500	shore	TSS1500-shore	chr5:150325904-150326194	NA	NA		rs79231256		UP
cg10356613	0.365875	0.372214	12.1627	1.3757e-31	2.06109e-30	60.3969	0.412592	0.0467173	-0.365875	17	35294491	R	I	LHX1	TSS200	island	TSS200-island	chr17:35291899-35300875	NA	TRUE				UP
cg02390209	0.279393	0.321498	12.1591	1.42795e-31	2.13731e-30	60.3598	0.352332	0.072939	-0.279393	16	25703018	F	II	HS3ST4	TSS1500	island	TSS1500-island	chr16:25702955-25704631	TRUE	NA				UP
cg26673012	0.260957	0.296541	12.1571	1.45845e-31	2.18179e-30	60.3389	0.32534	0.0643837	-0.260957	7	35293753	F	I	TBX20	TSS200	island	TSS200-island	chr7:35292985-35294674	TRUE	NA	high-CpG:35260213-35260298			UP
cg21169914	0.25527	0.284698	12.1554	1.48578e-31	2.222e-30	60.3204	0.31287	0.0575992	-0.25527	4	165304488	R	II	2021-03-01	TSS200	island	TSS200-island	chr4:165304328-165305177	NA	NA				UP
cg03369807	0.194398	0.363466	12.1548	1.49476e-31	2.23484e-30	60.3144	0.38492	0.190522	-0.194398	4	94748860	F	II	ATOH1	TSS1500	shore	TSS1500-shore	chr4:94749495-94750998	NA	NA				UP
cg10149976	0.260662	0.285085	12.1548	1.49496e-31	2.23504e-30	60.3143	0.313851	0.0531893	-0.260662	14	52535953	R	II	NID2	TSS200	island	TSS200-island	chr14:52534581-52536722	TRUE	NA	high-CpG:51605470-51605775			UP
cg21088983	0.290422	0.38074	12.1544	1.50121e-31	2.24399e-30	60.3102	0.412791	0.122369	-0.290422	8	62200463	F	II	CLVS1	TSS200	opensea	TSS200-opensea		NA	NA		rs12677628		UP
cg10257049	0.312183	0.463738	12.1463	1.63302e-31	2.43652e-30	60.2266	0.49819	0.186007	-0.312183	5	154230308	F	II	C5orf4	TSS200	opensea	TSS200-opensea		NA	TRUE				UP
cg23528400	0.328096	0.334078	12.1451	1.65465e-31	2.46759e-30	60.2135	0.370287	0.0421908	-0.328096	3	32859438	F	I	TRIM71	TSS200	island	TSS200-island	chr3:32858194-32860506	NA	NA	high-CpG:32834440-32834450			UP
cg05328547	0.299451	0.354029	12.1438	1.67658e-31	2.49943e-30	60.2004	0.387076	0.0876254	-0.299451	7	19185139	R	II	FERD3L	TSS200	shore	TSS200-shore	chr7:19184221-19184686	NA	TRUE				UP
cg09695735	0.387384	0.396004	12.1436	1.68077e-31	2.50523e-30	60.1979	0.438756	0.0513714	-0.387384	17	58498977	R	I	C17orf64	TSS1500	island	TSS1500-island	chr17:58498711-58499332	TRUE	TRUE				UP
cg10400707	0.377918	0.531202	12.1433	1.68621e-31	2.51323e-30	60.1947	0.572909	0.194992	-0.377918	1	160369840	F	I	VANGL2	TSS1500	shore	TSS1500-shore	chr1:160370112-160370658	TRUE	NA			rs34049652	UP
cg02736420	0.28578	0.326181	12.1425	1.70068e-31	2.53391e-30	60.1862	0.35772	0.0719398	-0.28578	13	95364569	F	I	SOX21	TSS200	island	TSS200-island	chr13:95363152-95366051	NA	NA				UP
cg07871947	0.220066	0.314205	12.1335	1.86916e-31	2.77921e-30	60.0924	0.338491	0.118426	-0.220066	20	44657796	R	I	SLC12A5	TSS200	island	TSS200-island	chr20:44657463-44659243	TRUE	NA	high-CpG:44091038-44091271		rs35377254	UP
cg24761507	0.36147	0.36175	12.132	1.89877e-31	2.82212e-30	60.0768	0.401642	0.0401714	-0.36147	17	35293930	F	I	LHX1	TSS1500	island	TSS1500-island	chr17:35291899-35300875	NA	NA				UP
cg10627091	0.225991	0.30747	12.1259	2.02288e-31	3.00147e-30	60.0139	0.332411	0.10642	-0.225991	5	145717858	F	II	POU4F3	TSS1500	shore	TSS1500-shore	chr5:145718289-145720095	NA	NA				UP
cg02258703	0.235352	0.301924	12.1152	2.26393e-31	3.34918e-30	59.9021	0.327897	0.0925448	-0.235352	7	100845606	R	II	MOGAT3	TSS1500	island	TSS1500-island	chr7:100845050-100845726	NA	NA				UP
cg22273939	0.208432	0.325871	12.1151	2.2664e-31	3.35254e-30	59.901	0.348874	0.140442	-0.208432	20	25129400	R	II	LOC284798	TSS1500	island	TSS1500-island	chr20:25128764-25129610	TRUE	TRUE				UP
cg26150462	0.31706	0.347449	12.1126	2.32554e-31	3.43778e-30	59.8754	0.38244	0.0653797	-0.31706	10	11206868	R	II	CUGBP2	TSS200	shore	TSS200-shore	chr10:11207178-11207980	TRUE	NA				UP
cg08640634	0.321594	0.334834	12.112	2.34122e-31	3.46051e-30	59.8688	0.370326	0.0487316	-0.321594	6	108486450	R	I	NR2E1	TSS1500	island	TSS1500-island	chr6:108485671-108490539	NA	TRUE				UP
cg17866667	0.256683	0.368029	12.1096	2.39976e-31	3.54426e-30	59.8442	0.396357	0.139673	-0.256683	19	54465596	R	I	CACNG8	TSS1500	shore	TSS1500-shore	chr19:54466357-54466725	NA	NA				UP
cg11293190	0.209046	0.301301	12.1082	2.4351e-31	3.59504e-30	59.8297	0.324371	0.115326	-0.209046	19	1523856	R	I	PLK5P	TSS1500	island	TSS1500-island	chr19:1523705-1524565	TRUE	NA				UP
cg01941895	0.20832	0.305112	12.1075	2.45375e-31	3.62211e-30	59.8221	0.328102	0.119783	-0.20832	20	25062771	R	I	VSX1	TSS200	island	TSS200-island	chr20:25061761-25062928	TRUE	NA				UP
cg03297783	0.273035	0.322882	12.1007	2.6339e-31	3.8818e-30	59.7518	0.353014	0.0799793	-0.273035	3	50378664	R	II	RASSF1	TSS1500	shore	TSS1500-shore	chr3:50377803-50378540	TRUE	NA				UP
cg20647610	0.327885	0.360874	12.0988	2.68543e-31	3.95637e-30	59.7325	0.397059	0.0691745	-0.327885	2	228736258	F	I	WDR69	TSS200	island	TSS200-island	chr2:228736230-228736544	TRUE	TRUE				UP
cg07593839	0.268368	0.387102	12.0983	2.70013e-31	3.97734e-30	59.7271	0.416719	0.148351	-0.268368	6	6007755	R	II	NRN1	TSS200	island	TSS200-island	chr6:6007387-6007797	NA	NA	high-CpG:5952751-5952762			UP
cg06515144	0.298892	0.295629	12.0945	2.80876e-31	4.13234e-30	59.6879	0.328615	0.0297224	-0.298892	1	179545091	R	I	NPHS2	TSS200	island	TSS200-island	chr1:179544720-179545307	NA	TRUE				UP
cg13765939	0.301564	0.338991	12.0925	2.86882e-31	4.21796e-30	59.6669	0.372271	0.0707071	-0.301564	22	27053250	F	I	MIAT	TSS1500	island	TSS1500-island	chr22:27053081-27053629	TRUE	NA	high-CpG:25383212-25383392			UP
cg04582938	0.18075	0.354348	12.0902	2.93886e-31	4.31813e-30	59.643	0.374295	0.193545	-0.18075	9	139971429	R	II	UAP1L1	TSS1500	shore	TSS1500-shore	chr9:139971499-139973965	NA	NA				UP
cg04273811	0.294773	0.339875	12.0901	2.94337e-31	4.32458e-30	59.6414	0.372406	0.0776326	-0.294773	3	36422059	R	II	STAC	TSS200	island	TSS200-island	chr3:36421702-36422210	NA	NA				UP
cg08278487	0.219145	0.30597	12.0855	3.0862e-31	4.53012e-30	59.5944	0.330155	0.11101	-0.219145	13	79177773	F	I	POU4F1	TSS200	island	TSS200-island	chr13:79175610-79177985	TRUE	NA		rs9574265		UP
cg04054313	0.270932	0.4033	12.0854	3.08997e-31	4.53527e-30	59.5932	0.4332	0.162268	-0.270932	12	129337897	R	II	GLT1D1	TSS200	island	TSS200-island	chr12:129337870-129338653	NA	NA				UP
cg22376706	0.277097	0.286707	12.0836	3.14853e-31	4.61962e-30	59.5745	0.317288	0.0401908	-0.277097	12	71314612	R	I	PTPRR	TSS200	opensea	TSS200-opensea		NA	TRUE				UP
cg08406370	0.328351	0.330021	12.0815	3.219e-31	4.72098e-30	59.5525	0.366258	0.0379071	-0.328351	16	23846893	R	I	PRKCB	TSS1500	shore	TSS1500-shore	chr16:23846941-23848102	TRUE	NA				UP
cg12966367	0.284384	0.371126	12.08	3.27114e-31	4.79517e-30	59.5366	0.40251	0.118126	-0.284384	3	50378407	R	II	RASSF1	TSS200	island	TSS200-island	chr3:50377803-50378540	TRUE	NA				UP
cg26345888	0.203491	0.28361	12.0793	3.29389e-31	4.82748e-30	59.5297	0.306067	0.102577	-0.203491	1	58716257	R	I	DAB1	TSS200	shore	TSS200-shore	chr1:58715272-58716095	NA	NA				UP
cg09260089	0.322502	0.322056	12.079	3.30332e-31	4.84109e-30	59.5269	0.357647	0.0351452	-0.322502	10	134599860	F	II	NKX6-2	TSS1500	island	TSS1500-island	chr10:134597357-134602649	NA	NA		rs2737398		UP
cg27558095	0.307024	0.463498	12.0771	3.36935e-31	4.93572e-30	59.5072	0.497382	0.190358	-0.307024	1	66999588	R	II	SGIP1	TSS1500	shore	TSS1500-shore	chr1:66998728-66999060	TRUE	NA				UP
cg25199322	0.306342	0.414734	12.0746	3.4591e-31	5.06327e-30	59.4811	0.448542	0.1422	-0.306342	1	151693838	R	II	C1orf230	TSS200	shore	TSS200-shore	chr1:151693991-151694282	TRUE	TRUE				UP
cg03234732	0.280129	0.314111	12.0736	3.49686e-31	5.11678e-30	59.4703	0.345026	0.0648969	-0.280129	5	178368123	R	I	ZNF454	TSS200	island	TSS200-island	chr5:178367620-178368725	TRUE	NA				UP
cg04747322	0.341295	0.421999	12.0715	3.57239e-31	5.22437e-30	59.4491	0.459665	0.11837	-0.341295	5	121647308	R	II	SNCAIP	TSS1500	shore	TSS1500-shore	chr5:121647450-121648147	NA	NA				UP
cg11418477	0.222181	0.315507	12.0695	3.64894e-31	5.33311e-30	59.428	0.340027	0.117846	-0.222181	2	175199741	F	I	SP9	TSS200	island	TSS200-island	chr2:175199463-175202639	NA	NA				UP
cg09323434	0.31279	0.442437	12.0688	3.67466e-31	5.36839e-30	59.4211	0.476956	0.164166	-0.31279	10	97802912	R	I	CCNJ	TSS1500	island	TSS1500-island	chr10:97802871-97804262	NA	NA	high-CpG:97792837-97793689			UP
cg02071670	0.262045	0.332414	12.067	3.74514e-31	5.4683e-30	59.4022	0.361334	0.0992888	-0.262045	15	89438918	F	I	HAPLN3	TSS200	shore	TSS200-shore	chr15:89438176-89438850	TRUE	NA				UP
cg13094752	0.24752	0.344938	12.0666	3.75997e-31	5.48901e-30	59.3983	0.372254	0.124735	-0.24752	14	23305548	R	II	MMP14	TSS1500	shore	TSS1500-shore	chr14:23305893-23307013	NA	NA				UP
cg02115960	0.243941	0.383037	12.0665	3.76564e-31	5.49659e-30	59.3968	0.409958	0.166018	-0.243941	5	95769079	F	II	PCSK1	TSS200	island	TSS200-island	chr5:95768874-95769080	NA	NA		rs2242385		UP
cg27295832	0.263871	0.322055	12.0587	4.08269e-31	5.94532e-30	59.3165	0.351175	0.087304	-0.263871	15	79574893	F	II	ANKRD34C	TSS1500	island	TSS1500-island	chr15:79574830-79575211	NA	TRUE			rs76720415	UP
cg17978425	0.319595	0.45769	12.0487	4.53235e-31	6.58292e-30	59.2127	0.49296	0.173365	-0.319595	3	10289658	F	I	TATDN2	TSS1500	shore	TSS1500-shore	chr3:10289897-10290410	NA	NA		rs34832209		UP
cg08812936	0.272795	0.410731	12.0428	4.82197e-31	6.99162e-30	59.1512	0.440836	0.168041	-0.272795	3	178254213	R	II	KCNMB2	TSS200	opensea	TSS200-opensea		NA	TRUE				UP
cg02964724	0.251153	0.332619	12.0411	4.90648e-31	7.11112e-30	59.1339	0.360336	0.109183	-0.251153	11	2292361	R	II	ASCL2	TSS200	island	TSS200-island	chr11:2290104-2292932	NA	NA				UP
cg01878345	0.377933	0.426979	12.0405	4.9381e-31	7.15573e-30	59.1276	0.468688	0.0907551	-0.377933	2	105471960	R	I	POU3F3	TSS200	island	TSS200-island	chr2:105468851-105473488	NA	NA	high-CpG:104838177-104838501			UP
cg26878949	0.245549	0.361254	12.0395	4.98942e-31	7.22886e-30	59.1173	0.388353	0.142804	-0.245549	9	98279753	F	II	PTCH1	TSS1500	island	TSS1500-island	chr9:98278128-98279754	NA	NA		rs28705285		UP
cg13864794	0.339494	0.411312	12.0299	5.51075e-31	7.96415e-30	59.0186	0.448779	0.109284	-0.339494	7	16505664	F	II	SOSTDC1	TSS200	opensea	TSS200-opensea		NA	NA				UP
cg14996220	0.274681	0.277122	12.029	5.56252e-31	8.0359e-30	59.0093	0.307436	0.0327551	-0.274681	12	85673270	F	I	ALX1	TSS1500	shore	TSS1500-shore	chr12:85673878-85674700	NA	NA				UP
cg16964348	0.352675	0.356022	12.0262	5.72671e-31	8.26746e-30	58.9804	0.394944	0.0422684	-0.352675	7	24323799	F	I	NPY	TSS200	island	TSS200-island	chr7:24323558-24325080	NA	NA				UP
cg13506158	0.231028	0.383955	12.0255	5.77323e-31	8.33286e-30	58.9724	0.409452	0.178424	-0.231028	3	191048377	F	II	UTS2D	TSS200	shore	TSS200-shore	chr3:191046948-191047710	NA	NA				UP
cg03340649	0.279331	0.286471	12.0201	6.10588e-31	8.80289e-30	58.9168	0.317298	0.0379673	-0.279331	3	44626453	F	I	ZNF660	TSS200	island	TSS200-island	chr3:44626325-44626794	TRUE	NA	high-CpG:44601457-44601463			UP
cg11142705	0.272454	0.270502	12.0188	6.18958e-31	8.92016e-30	58.9032	0.300571	0.0281162	-0.272454	3	42306974	R	II	CCK	TSS1500	island	TSS1500-island	chr3:42306149-42307520	NA	NA				UP
cg12080909	0.347122	0.505975	12.0173	6.28574e-31	9.05499e-30	58.8879	0.544283	0.197162	-0.347122	17	27917982	R	II	GIT1	TSS1500	shore	TSS1500-shore	chr17:27918161-27918398	NA	TRUE				UP
cg23917057	0.259199	0.323473	12.0169	6.31265e-31	9.0929e-30	58.8837	0.352078	0.0928794	-0.259199	2	88752619	R	II	FOXI3	TSS1500	island	TSS1500-island	chr2:88751335-88752865	NA	NA				UP
cg23294090	0.266122	0.306937	12.0148	6.45117e-31	9.28928e-30	58.8621	0.336306	0.0701837	-0.266122	8	139509672	F	I	FAM135B	TSS1500	island	TSS1500-island	chr8:139508795-139509774	NA	NA		rs6577929		UP
cg02467990	0.389453	0.387236	12.0122	6.62893e-31	9.53755e-30	58.8351	0.430216	0.0407633	-0.389453	7	49813102	R	I	VWC2	TSS200	island	TSS200-island	chr7:49813008-49815752	TRUE	NA				UP
cg12110911	0.217593	0.30592	12.0113	6.68815e-31	9.61909e-30	58.8263	0.329933	0.112341	-0.217593	2	207506991	R	II	LOC200726	TSS200	island	TSS200-island	chr2:207506774-207507422	NA	NA				UP
cg16027761	0.31749	0.316875	12.0092	6.83556e-31	9.82736e-30	58.8047	0.351913	0.0344236	-0.31749	13	53422871	F	II	PCDH8	TSS200	island	TSS200-island	chr13:53419897-53422872	TRUE	TRUE				UP
cg18524739	0.223914	0.315071	12.0065	7.03121e-31	1.01031e-29	58.7766	0.339782	0.115868	-0.223914	2	105471348	F	II	POU3F3	TSS1500	island	TSS1500-island	chr2:105468851-105473488	NA	NA				UP
cg18664869	0.292569	0.343764	12.0022	7.35402e-31	1.05553e-29	58.7321	0.376052	0.0834837	-0.292569	5	140625004	F	I	PCDHB15	TSS200	shore	TSS200-shore	chr5:140626444-140627373	NA	NA		rs77130508		UP
cg05329692	0.305295	0.352969	11.9977	7.70402e-31	1.10488e-29	58.6859	0.386662	0.0813662	-0.305295	10	102891280	F	II	TLX1NB	TSS1500	island	TSS1500-island	chr10:102891010-102891794	TRUE	TRUE				UP
cg05988267	0.280243	0.302568	11.9943	7.98753e-31	1.14448e-29	58.65	0.333496	0.0532531	-0.280243	16	21831868	R	I	RRN3P1	TSS1500	island	TSS1500-island	chr16:21831482-21831944	NA	NA				UP
cg13461241	0.271735	0.302037	11.9937	8.03572e-31	1.15109e-29	58.644	0.332026	0.0602908	-0.271735	19	52956771	F	I	ZNF578	TSS200	island	TSS200-island	chr19:52956656-52957245	TRUE	NA				UP
cg10168635	0.312394	0.439589	11.991	8.26212e-31	1.18263e-29	58.6164	0.474065	0.161671	-0.312394	2	191044980	R	II	C2orf88	TSS1500	island	TSS1500-island	chr2:191044979-191045829	TRUE	TRUE				UP
cg02551029	0.273522	0.279467	11.9851	8.78166e-31	1.25578e-29	58.5559	0.309653	0.0361313	-0.273522	5	82767394	F	II	VCAN	TSS200	shore	TSS200-shore	chr5:82768387-82769268	TRUE	NA				UP
cg15493780	0.252046	0.293682	11.9841	8.87671e-31	1.26905e-29	58.5452	0.321498	0.0694518	-0.252046	10	120355201	R	II	PRLHR	TSS200	island	TSS200-island	chr10:120353692-120355821	TRUE	TRUE				UP
cg09222749	0.325472	0.355153	11.984	8.8886e-31	1.27069e-29	58.5438	0.391073	0.0656007	-0.325472	1	75594053	R	II	LHX8	TSS200	shore	TSS200-shore	chr1:75595813-75596162	NA	NA				UP
cg06651311	0.305995	0.324957	11.9789	9.36443e-31	1.33625e-29	58.4921	0.358726	0.0527316	-0.305995	4	37246230	F	I	KIAA1239	TSS1500	island	TSS1500-island	chr4:37245250-37246979	NA	NA				UP
cg15489979	0.252316	0.296633	11.9775	9.50658e-31	1.35602e-29	58.4771	0.324478	0.0721627	-0.252316	20	30062970	R	II	REM1	TSS200	island	TSS200-island	chr20:30062969-30063281	NA	NA				UP
cg26067203	0.313501	0.367164	11.977	9.5583e-31	1.36311e-29	58.4717	0.401762	0.0882612	-0.313501	1	1935289	R	I	KIAA1751	TSS200	island	TSS200-island	chr1:1935166-1935452	TRUE	NA				UP
cg09957386	0.294796	0.299593	11.9753	9.72815e-31	1.38669e-29	58.4542	0.332127	0.0373308	-0.294796	7	134144062	F	II	AKR1B1	TSS200	island	TSS200-island	chr7:134143115-134144063	NA	NA	high-CpG:133794344-133794604			UP
cg26843074	0.254828	0.280113	11.9727	9.98866e-31	1.42311e-29	58.428	0.308236	0.0534082	-0.254828	3	36422061	R	I	STAC	TSS200	island	TSS200-island	chr3:36421702-36422210	TRUE	NA				UP
cg05297854	0.360957	0.460079	11.9704	1.02284e-30	1.45671e-29	58.4044	0.499914	0.138957	-0.360957	22	50623687	F	I	TRABD	TSS1500	island	TSS1500-island	chr22:50623164-50625226	NA	TRUE				UP
cg12730843	0.253583	0.297297	11.9681	1.04778e-30	1.49148e-29	58.3805	0.325282	0.0716995	-0.253583	1	201915899	F	II	LMOD1	TSS200	opensea	TSS200-opensea		TRUE	NA		rs75788125		UP
cg05924652	0.271244	0.33715	11.9621	1.11566e-30	1.58652e-29	58.3182	0.367085	0.0958408	-0.271244	6	39016363	F	I	GLP1R	TSS200	island	TSS200-island	chr6:39016307-39016998	NA	NA		rs13206656		UP
cg06506966	0.290347	0.295132	11.9596	1.14484e-30	1.62706e-29	58.2925	0.327174	0.0368276	-0.290347	19	53758289	F	I	ZNF677	TSS200	shore	TSS200-shore	chr19:53757819-53758148	TRUE	NA		rs75071255		UP
cg05310990	0.192048	0.287083	11.9556	1.19326e-30	1.69453e-29	58.2514	0.308277	0.116229	-0.192048	19	21106043	R	I	ZNF85	TSS200	opensea	TSS200-opensea		NA	NA				UP
cg20653075	0.252966	0.326614	11.9548	1.20317e-30	1.70838e-29	58.2432	0.354532	0.101566	-0.252966	8	65291682	F	II	MIR124-2	TSS200	shore	TSS200-shore	chr8:65290108-65290946	NA	NA				UP
cg04675542	0.286057	0.365685	11.9526	1.23101e-30	1.74645e-29	58.2205	0.397254	0.111197	-0.286057	5	150284416	F	I	ZNF300	TSS200	island	TSS200-island	chr5:150284385-150284635	TRUE	NA				UP
cg22325530	0.310396	0.314897	11.9511	1.25057e-30	1.77376e-29	58.2048	0.349152	0.0387559	-0.310396	12	111127346	F	II	HVCN1	TSS1500	island	TSS1500-island	chr12:111126611-111127347	TRUE	TRUE				UP
cg01893212	0.404837	0.410806	11.9502	1.26117e-30	1.78842e-29	58.1964	0.455484	0.0506469	-0.404837	7	49813088	R	I	VWC2	TSS200	island	TSS200-island	chr7:49813008-49815752	TRUE	NA				UP
cg11564981	0.327358	0.340704	11.943	1.3592e-30	1.92366e-29	58.1221	0.376832	0.0494735	-0.327358	6	6007670	F	I	NRN1	TSS200	island	TSS200-island	chr6:6007387-6007797	NA	TRUE		rs3898587		UP
cg06327407	0.290015	0.300939	11.9357	1.46655e-30	2.0718e-29	58.0466	0.332945	0.0429296	-0.290015	20	2781399	F	I	CPXM1	TSS200	island	TSS200-island	chr20:2780978-2781497	TRUE	NA		rs11697820		UP
cg03585778	0.312351	0.419621	11.9348	1.47989e-30	2.09004e-29	58.0376	0.454092	0.141741	-0.312351	1	205537837	R	I	MFSD4	TSS1500	island	TSS1500-island	chr1:205537751-205538443	NA	NA				UP
cg21096399	0.254048	0.328131	11.9279	1.58988e-30	2.24164e-29	57.9664	0.356168	0.10212	-0.254048	11	119188145	F	II	MCAM	TSS1500	shore	TSS1500-shore	chr11:119186947-119187894	NA	TRUE		rs79202612		UP
cg16330450	0.31013	0.318735	11.927	1.60397e-30	2.26085e-29	57.9577	0.352961	0.0428315	-0.31013	8	53852030	R	II	NPBWR1	TSS1500	island	TSS1500-island	chr8:53851701-53854426	NA	NA				UP
cg16132520	0.27417	0.277303	11.9215	1.69912e-30	2.3919e-29	57.9004	0.30756	0.0333908	-0.27417	7	134143906	R	I	AKR1B1	TSS200	island	TSS200-island	chr7:134143115-134144063	NA	NA	high-CpG:133794344-133794604			UP
cg09704750	0.336681	0.494199	11.9178	1.76428e-30	2.48095e-29	57.8631	0.531355	0.194674	-0.336681	21	27011139	R	II	JAM2	TSS1500	shore	TSS1500-shore	chr21:27011624-27012398	NA	NA				UP
cg18685561	0.278329	0.319742	11.9124	1.86648e-30	2.62046e-29	57.8072	0.350458	0.0721289	-0.278329	4	165305022	R	II	2021-03-01	TSS1500	island	TSS1500-island	chr4:165304328-165305177	NA	NA				UP
cg12178980	0.337503	0.377268	11.9104	1.90527e-30	2.67302e-29	57.7867	0.414515	0.0770117	-0.337503	10	11206870	R	II	CUGBP2	TSS200	shore	TSS200-shore	chr10:11207178-11207980	TRUE	NA				UP
cg05687686	0.285811	0.328574	11.9048	2.01814e-30	2.82751e-29	57.7296	0.360116	0.0743051	-0.285811	2	180726697	R	I	MIR1258	TSS1500	shore	TSS1500-shore	chr2:180725717-180726465	TRUE	NA				UP
cg18528367	0.25524	0.361742	11.8929	2.28341e-30	3.19167e-29	57.607	0.38991	0.13467	-0.25524	6	100912822	R	II	SIM1	TSS1500	island	TSS1500-island	chr6:100912071-100913337	NA	NA			rs73760895	UP
cg16158681	0.241649	0.30189	11.8923	2.29715e-30	3.21062e-29	57.601	0.328558	0.0869092	-0.241649	16	56623109	R	I	MT3	TSS200	island	TSS200-island	chr16:56623068-56623914	NA	TRUE				UP
cg01642653	0.31105	0.334591	11.8918	2.30831e-30	3.22582e-29	57.5962	0.368919	0.0578687	-0.31105	11	27743476	F	II	BDNF	TSS1500	island	TSS1500-island	chr11:27743472-27744564	NA	NA		rs7929344		UP
cg00778995	0.331941	0.334363	11.8905	2.33985e-30	3.26841e-29	57.5827	0.370996	0.0390551	-0.331941	2	105470558	R	I	POU3F3	TSS1500	island	TSS1500-island	chr2:105468851-105473488	NA	NA	high-CpG:104836973-104837008			UP
cg22723502	0.338865	0.380188	11.8893	2.36792e-30	3.30654e-29	57.5709	0.417586	0.0787204	-0.338865	6	26240528	R	I	HIST1H4F	TSS200	shore	TSS200-shore	chr6:26240697-26240951	NA	NA				UP
cg07492240	0.295413	0.328248	11.8888	2.38175e-30	3.3253e-29	57.5651	0.36085	0.065437	-0.295413	4	121994123	F	II	C4orf31	TSS1500	shore	TSS1500-shore	chr4:121992003-121993703	NA	NA				UP
cg27019126	0.261898	0.278682	11.888	2.4005e-30	3.35093e-29	57.5573	0.307585	0.0456878	-0.261898	18	56940693	R	I	RAX	TSS200	island	TSS200-island	chr18:56939624-56941540	TRUE	NA				UP
cg04638468	0.326445	0.314448	11.8833	2.52069e-30	3.51452e-29	57.5088	0.350474	0.0240296	-0.326445	4	122686453	F	I	TMEM155	TSS200	island	TSS200-island	chr4:122685860-122686565	TRUE	NA				UP
cg03120185	0.304228	0.435016	11.8809	2.5842e-30	3.60114e-29	57.4841	0.468591	0.164362	-0.304228	6	100054118	F	II	PRDM13	TSS1500	shore	TSS1500-shore	chr6:100054686-100054988	NA	NA				UP
cg05194726	0.30857	0.417888	11.8742	2.76924e-30	3.85205e-29	57.4154	0.451942	0.143372	-0.30857	12	2944480	R	II	NRIP2	TSS1500	opensea	TSS1500-opensea		TRUE	TRUE				UP
cg19519310	0.252187	0.381627	11.8733	2.79514e-30	3.8876e-29	57.4062	0.409458	0.157271	-0.252187	6	1389367	R	I	FOXF2	TSS1500	island	TSS1500-island	chr6:1389139-1391393	NA	NA				UP
cg14116122	0.279123	0.283392	11.8714	2.84967e-30	3.9615e-29	57.387	0.314196	0.0350737	-0.279123	12	85673884	R	II	ALX1	TSS200	island	TSS200-island	chr12:85673878-85674700	TRUE	NA				UP
cg17586860	0.271549	0.387275	11.87	2.88998e-30	4.01573e-29	57.373	0.417243	0.145694	-0.271549	20	23015906	R	II	SSTR4	TSS200	island	TSS200-island	chr20:23015716-23016879	NA	NA				UP
cg04453971	0.25583	0.315164	11.8684	2.93947e-30	4.08282e-29	57.3562	0.343398	0.0875673	-0.25583	2	127413505	R	II	GYPC	TSS200	shore	TSS200-shore	chr2:127413696-127414171	NA	NA				UP
cg14129775	0.258296	0.408277	11.8675	2.96617e-30	4.11874e-29	57.3472	0.436783	0.178487	-0.258296	4	107957941	F	II	DKK2	TSS1500	shore	TSS1500-shore	chr4:107956555-107957453	NA	NA				UP
cg04673590	0.292647	0.282417	11.8656	3.0249e-30	4.19857e-29	57.3277	0.314714	0.0220673	-0.292647	7	27136191	R	II	HOXA1	TSS1500	island	TSS1500-island	chr7:27135342-27136736	NA	TRUE				UP
cg12810212	0.229774	0.277502	11.865	3.04455e-30	4.22482e-29	57.3213	0.30286	0.0730867	-0.229774	2	232379626	R	I	C2orf52	TSS1500	island	TSS1500-island	chr2:232378948-232379666	NA	NA				UP
cg08307963	0.195668	0.295632	11.8632	3.10028e-30	4.29951e-29	57.3033	0.317226	0.121559	-0.195668	1	147245485	R	II	GJA5	TSS200	opensea	TSS200-opensea		NA	TRUE		rs791286	rs55654733	UP
cg07411432	0.218269	0.314935	11.8577	3.28255e-30	4.54653e-29	57.2466	0.339024	0.120755	-0.218269	6	108487100	R	I	NR2E1	TSS200	island	TSS200-island	chr6:108485671-108490539	NA	TRUE				UP
cg20698924	0.316857	0.368308	11.8545	3.39322e-30	4.69581e-29	57.2136	0.403276	0.0864194	-0.316857	15	28344730	F	I	OCA2	TSS1500	shore	TSS1500-shore	chr15:28344188-28344489	NA	NA		rs28595435		UP
cg24928391	0.313416	0.330505	11.8538	3.41563e-30	4.72643e-29	57.2071	0.365094	0.0516776	-0.313416	8	55370336	R	I	SOX17	TSS200	island	TSS200-island	chr8:55370170-55372525	TRUE	NA				UP
cg25744613	0.317231	0.395332	11.8448	3.74965e-30	5.17746e-29	57.1145	0.430342	0.113111	-0.317231	11	113929810	F	II	ZBTB16	TSS1500	island	TSS1500-island	chr11:113929633-113932190	TRUE	NA				UP
cg21678312	0.339257	0.343469	11.8383	4.00726e-30	5.52396e-29	57.0485	0.38091	0.0416531	-0.339257	12	71314587	R	I	PTPRR	TSS200	opensea	TSS200-opensea		NA	TRUE				UP
cg13032463	0.288857	0.315511	11.8265	4.52511e-30	6.22165e-29	56.9278	0.34739	0.0585323	-0.288857	6	166582585	F	II	T	TSS1500	island	TSS1500-island	chr6:166579973-166583423	NA	TRUE				UP
cg26607785	0.289517	0.397181	11.8248	4.60644e-30	6.33041e-29	56.9101	0.429132	0.139615	-0.289517	17	45810424	R	II	TBX21	TSS200	shore	TSS200-shore	chr17:45810589-45811388	TRUE	TRUE				UP
cg01373024	0.269977	0.31133	11.8223	4.72744e-30	6.49301e-29	56.8844	0.341125	0.0711479	-0.269977	7	45129110	R	II	NACAD	TSS1500	shore	TSS1500-shore	chr7:45127979-45128263	TRUE	NA				UP
cg15526708	0.259063	0.300654	11.822	4.74116e-30	6.51029e-29	56.8815	0.329244	0.0701814	-0.259063	9	101866433	F	II	TGFBR1	TSS1500	shore	TSS1500-shore	chr9:101866994-101868297	NA	NA				UP
cg25404914	0.343288	0.403969	11.8199	4.84318e-30	6.64741e-29	56.8604	0.441854	0.0985659	-0.343288	19	20607771	F	II	ZNF826	TSS200	opensea	TSS200-opensea		TRUE	NA	low-CpG:20399602-20399616			UP
cg11835068	0.265602	0.292035	11.818	4.94036e-30	6.77587e-29	56.8407	0.321347	0.0557449	-0.265602	1	4714974	F	I	AJAP1	TSS200	island	TSS200-island	chr1:4713989-4716555	NA	NA		rs61765001		UP
cg02093112	0.313292	0.326832	11.8176	4.95981e-30	6.80118e-29	56.8368	0.361407	0.0481153	-0.313292	17	6679495	R	I	FBXO39	TSS200	island	TSS200-island	chr17:6679205-6679710	NA	TRUE				UP
cg11355215	0.354794	0.381523	11.8161	5.03745e-30	6.9043e-29	56.8213	0.420678	0.0658837	-0.354794	20	10198044	F	I	SNAP25	TSS1500	shore	TSS1500-shore	chr20:10198135-10198984	NA	NA				UP
cg26970841	0.297394	0.301645	11.8136	5.17e-30	7.08226e-29	56.7955	0.334465	0.0370714	-0.297394	16	85932666	R	I	IRF8	TSS200	island	TSS200-island	chr16:85932121-85932942	TRUE	NA				UP
cg12601843	0.24713	0.310691	11.8073	5.5129e-30	7.53862e-29	56.7318	0.337964	0.0908347	-0.24713	7	23510954	F	II	IGF2BP3	TSS1500	shore	TSS1500-shore	chr7:23508184-23509712	TRUE	NA				UP
cg10372476	0.36198	0.500534	11.8066	5.55435e-30	7.59376e-29	56.7244	0.540482	0.178502	-0.36198	1	236849473	R	II	ACTN2	TSS1500	island	TSS1500-island	chr1:236849472-236850323	NA	NA			rs75163151	UP
cg01819707	0.194653	0.337955	11.8045	5.67528e-30	7.75535e-29	56.703	0.359437	0.164784	-0.194653	1	17248391	F	II	CROCC	TSS200	opensea	TSS200-opensea		TRUE	NA				UP
cg12317601	0.305217	0.367546	11.804	5.70398e-30	7.79301e-29	56.698	0.40123	0.0960133	-0.305217	10	119301760	R	I	EMX2	TSS200	island	TSS200-island	chr10:119301321-119305368	NA	NA				UP
cg01664241	0.270843	0.320181	11.8035	5.73523e-30	7.83445e-29	56.6925	0.350071	0.0792284	-0.270843	4	73435425	F	II	ADAMTS3	TSS1500	shore	TSS1500-shore	chr4:73433783-73434289	TRUE	NA				UP
cg25747192	0.313382	0.450698	11.8035	5.73554e-30	7.83455e-29	56.6925	0.485282	0.171901	-0.313382	3	50378423	R	II	RASSF1	TSS200	island	TSS200-island	chr3:50377803-50378540	TRUE	NA				UP
cg17619311	0.27265	0.358055	11.7983	6.04825e-30	8.2501e-29	56.6398	0.388144	0.115494	-0.27265	3	42947565	F	I	ZNF662	TSS200	island	TSS200-island	chr3:42947480-42948170	NA	NA		rs78086551		UP
cg24104938	0.33588	0.372465	11.7964	6.16868e-30	8.41133e-29	56.6202	0.409532	0.0736523	-0.33588	6	108487078	F	II	NR2E1	TSS200	island	TSS200-island	chr6:108485671-108490539	NA	TRUE				UP
cg06782686	0.272256	0.278926	11.7959	6.19554e-30	8.44592e-29	56.6159	0.308972	0.0367163	-0.272256	14	52535964	R	I	NID2	TSS200	island	TSS200-island	chr14:52534581-52536722	TRUE	NA	high-CpG:51605470-51605775			UP
cg27363327	0.412737	0.439194	11.7914	6.49459e-30	8.84189e-29	56.5691	0.484744	0.0720071	-0.412737	6	43211208	R	I	TTBK1	TSS200	island	TSS200-island	chr6:43211114-43211345	TRUE	NA				UP
cg08580836	0.262951	0.328672	11.7904	6.56027e-30	8.92916e-29	56.5591	0.357691	0.0947401	-0.262951	5	150284448	F	II	ZNF300	TSS200	island	TSS200-island	chr5:150284385-150284635	TRUE	NA		rs35494316		UP
cg24543696	0.305916	0.40297	11.7884	6.69387e-30	9.10481e-29	56.5391	0.436731	0.130814	-0.305916	11	12031046	F	I	DKK3	TSS1500	shore	TSS1500-shore	chr11:12029737-12030841	TRUE	NA		rs11022111		UP
cg04694812	0.257919	0.307346	11.7856	6.88984e-30	9.36386e-29	56.5104	0.33581	0.0778907	-0.257919	5	63257554	R	II	HTR1A	TSS200	island	TSS200-island	chr5:63256548-63257886	NA	NA				UP
cg19591056	0.30582	0.306831	11.784	7.00692e-30	9.51842e-29	56.4937	0.340582	0.0347619	-0.30582	1	240254988	R	II	FMN2	TSS200	island	TSS200-island	chr1:240254959-240257063	NA	NA				UP
cg20615848	0.245527	0.309453	11.7819	7.15451e-30	9.71503e-29	56.473	0.336549	0.0910221	-0.245527	18	31020973	R	II	C18orf34	TSS1500	shore	TSS1500-shore	chr18:31020510-31020847	TRUE	NA				UP
cg14546394	0.260972	0.289755	11.7778	7.46176e-30	1.01173e-28	56.4313	0.318556	0.0575839	-0.260972	8	72756863	F	II	MSC	TSS200	shore	TSS200-shore	chr8:72755783-72756667	TRUE	NA				UP
cg08561856	0.267544	0.27181	11.7775	7.48987e-30	1.01542e-28	56.4275	0.301336	0.0337918	-0.267544	19	44324945	R	I	LYPD5	TSS200	island	TSS200-island	chr19:44324436-44325009	NA	NA				UP
cg10182317	0.325075	0.347135	11.7753	7.65397e-30	1.03713e-28	56.406	0.38301	0.0579357	-0.325075	6	123317487	F	I	CLVS2	TSS200	island	TSS200-island	chr6:123317164-123317753	NA	NA				UP
cg07495363	0.31062	0.310751	11.7738	7.77925e-30	1.05356e-28	56.3899	0.345031	0.0344112	-0.31062	2	198651076	R	I	BOLL	TSS200	island	TSS200-island	chr2:198649751-198651599	NA	NA				UP
cg26966124	0.262964	0.352338	11.7697	8.11382e-30	1.09738e-28	56.3481	0.381359	0.118395	-0.262964	6	100912168	F	II	SIM1	TSS1500	island	TSS1500-island	chr6:100912071-100913337	TRUE	TRUE				UP
cg03573068	0.312904	0.389084	11.7689	8.17609e-30	1.10563e-28	56.3405	0.423617	0.110712	-0.312904	11	20620287	F	II	SLC6A5	TSS1500	shore	TSS1500-shore	chr11:20618197-20619920	NA	NA				UP
cg20912770	0.245027	0.302721	11.7627	8.71101e-30	1.17614e-28	56.2776	0.329762	0.0847357	-0.245027	11	2292428	F	I	ASCL2	TSS1500	island	TSS1500-island	chr11:2290104-2292932	NA	NA				UP
cg16902385	0.296375	0.327507	11.7571	9.22679e-30	1.24414e-28	56.2205	0.360215	0.0638398	-0.296375	18	55019669	F	II	ST8SIA3	TSS200	shore	TSS200-shore	chr18:55019707-55021605	NA	NA				UP
cg14060496	0.277573	0.285407	11.7553	9.39927e-30	1.26665e-28	56.2021	0.31604	0.0384673	-0.277573	20	61638518	F	I	BHLHE23	TSS200	island	TSS200-island	chr20:61636171-61639055	NA	NA		rs8114056		UP
cg00063174	0.325177	0.357312	11.7536	9.55977e-30	1.28777e-28	56.1853	0.393199	0.0680214	-0.325177	2	228736253	F	I	WDR69	TSS200	island	TSS200-island	chr2:228736230-228736544	TRUE	TRUE				UP
cg14571710	0.164943	0.343674	11.7509	9.83425e-30	1.32385e-28	56.1572	0.361877	0.196934	-0.164943	6	30655896	F	II	KIAA1949	TSS1500	shore	TSS1500-shore	chr6:30654392-30654934	NA	NA				UP
cg19437285	0.247512	0.308441	11.7507	9.85309e-30	1.32628e-28	56.1553	0.335756	0.0882439	-0.247512	5	148650972	R	I	AFAP1L1	TSS1500	island	TSS1500-island	chr5:148650920-148651772	TRUE	NA				UP
cg27313642	0.255407	0.299099	11.7493	9.99992e-30	1.34508e-28	56.1406	0.327286	0.0718783	-0.255407	8	65291542	F	II	MIR124-2	TSS200	shore	TSS200-shore	chr8:65290108-65290946	NA	NA				UP
cg23213230	0.254908	0.380762	11.7341	1.16815e-29	1.56514e-28	55.9863	0.408893	0.153986	-0.254908	13	50570091	F	II	TRIM13	TSS1500	shore	TSS1500-shore	chr13:50570375-50571643	NA	NA				UP
cg01384488	0.253901	0.291523	11.7318	1.19562e-29	1.601e-28	55.9632	0.319544	0.0656429	-0.253901	10	134599809	F	I	NKX6-2	TSS1500	island	TSS1500-island	chr10:134597357-134602649	NA	NA				UP
cg11860412	0.249683	0.278822	11.7291	1.22932e-29	1.64477e-28	55.9356	0.306377	0.056694	-0.249683	19	1753217	R	II	ONECUT3	TSS1500	island	TSS1500-island	chr19:1753216-1755606	NA	NA				UP
cg04048259	0.303816	0.313775	11.726	1.26852e-29	1.69594e-28	55.9044	0.347304	0.0434878	-0.303816	20	57875346	R	I	EDN3	TSS200	island	TSS200-island	chr20:57875317-57876126	NA	TRUE				UP
cg27635267	0.272156	0.359406	11.7252	1.27936e-29	1.70996e-28	55.896	0.389441	0.117285	-0.272156	11	35547519	R	II	PAMR1	TSS1500	shore	TSS1500-shore	chr11:35547139-35547396	TRUE	NA				UP
cg24719984	0.206552	0.283621	11.7231	1.30667e-29	1.74544e-28	55.875	0.306416	0.099864	-0.206552	12	82153464	R	II	PPFIA2	TSS1500	shore	TSS1500-shore	chr12:82152320-82152674	NA	NA				UP
cg23762633	0.296292	0.402836	11.721	1.33519e-29	1.78255e-28	55.8536	0.435535	0.139243	-0.296292	2	10589242	R	II	ODC1	TSS1500	shore	TSS1500-shore	chr2:10587827-10589155	NA	NA				UP
cg03236948	0.188602	0.328038	11.7144	1.42861e-29	1.9042e-28	55.7864	0.348852	0.16025	-0.188602	11	63997492	F	II	DNAJC4	TSS1500	shore	TSS1500-shore	chr11:63997662-63998412	NA	NA				UP
cg19743103	0.301767	0.365406	11.7118	1.46713e-29	1.9547e-28	55.76	0.398709	0.0969414	-0.301767	1	6304220	R	II	HES3	TSS200	shore	TSS200-shore	chr1:6305148-6306463	NA	NA				UP
cg25316339	0.277226	0.307441	11.7087	1.51414e-29	2.01577e-28	55.7287	0.338036	0.0608092	-0.277226	5	79866379	F	I	ANKRD34B	TSS200	island	TSS200-island	chr5:79864842-79866447	TRUE	NA				UP
cg04357965	0.253839	0.386602	11.701	1.63835e-29	2.17686e-28	55.6504	0.414616	0.160777	-0.253839	5	77945347	F	II	LHFPL2	TSS1500	shore	TSS1500-shore	chr5:77943868-77945220	NA	NA				UP
cg08480826	0.298594	0.340213	11.6999	1.65707e-29	2.20104e-28	55.6392	0.373166	0.0745724	-0.298594	5	87981253	F	I	LOC645323	TSS1500	island	TSS1500-island	chr5:87980878-87981272	NA	NA				UP
cg07883823	0.279681	0.439027	11.698	1.68871e-29	2.24184e-28	55.6204	0.469893	0.190212	-0.279681	6	160769116	R	II	SLC22A3	TSS1500	island	TSS1500-island	chr6:160768414-160770308	TRUE	TRUE				UP
cg16984944	0.253337	0.333176	11.6919	1.79659e-29	2.3805e-28	55.5589	0.361134	0.107797	-0.253337	3	99979425	R	II	TBC1D23	TSS1500	shore	TSS1500-shore	chr3:99979678-99980038	NA	NA				UP
cg24277791	0.228722	0.331279	11.6911	1.81186e-29	2.3998e-28	55.5505	0.356521	0.127798	-0.228722	7	103968615	F	II	LHFPL3	TSS1500	shore	TSS1500-shore	chr7:103968783-103969959	NA	NA		rs75736055		UP
cg06539804	0.335393	0.347391	11.6898	1.83628e-29	2.43147e-28	55.5372	0.384405	0.0490125	-0.335393	20	2781489	F	II	CPXM1	TSS1500	island	TSS1500-island	chr20:2780978-2781497	TRUE	NA				UP
cg18486102	0.292414	0.399558	11.6882	1.86664e-29	2.47023e-28	55.5209	0.431829	0.139414	-0.292414	12	50297777	R	I	FAIM2	TSS200	island	TSS200-island	chr12:50297580-50297988	NA	TRUE				UP
cg22817993	0.277116	0.313004	11.6881	1.86835e-29	2.4723e-28	55.52	0.343587	0.0664704	-0.277116	1	1950415	F	I	GABRD	TSS1500	island	TSS1500-island	chr1:1950411-1951479	NA	TRUE				UP
cg00336164	0.282307	0.340915	11.6822	1.98404e-29	2.62253e-28	55.4604	0.37207	0.0897629	-0.282307	2	219906404	R	II	CCDC108	TSS200	shore	TSS200-shore	chr2:219906107-219906328	TRUE	NA				UP
cg11871421	0.305955	0.354013	11.6785	2.05962e-29	2.71936e-28	55.4233	0.387778	0.081823	-0.305955	17	6679476	R	II	FBXO39	TSS200	island	TSS200-island	chr17:6679205-6679710	NA	TRUE				UP
cg00701692	0.279378	0.317997	11.6748	2.14019e-29	2.823e-28	55.3852	0.348829	0.0694505	-0.279378	10	134599854	F	II	NKX6-2	TSS1500	island	TSS1500-island	chr10:134597357-134602649	NA	NA		rs2737398		UP
cg09994356	0.348511	0.466084	11.6685	2.2818e-29	3.00512e-28	55.3216	0.504545	0.156035	-0.348511	20	42875779	R	I	GDAP1L1	TSS200	island	TSS200-island	chr20:42875764-42876184	TRUE	NA				UP
cg03734874	0.253056	0.34517	11.6665	2.32926e-29	3.06514e-28	55.3011	0.373098	0.120042	-0.253056	14	105071382	F	II	TMEM179	TSS1500	island	TSS1500-island	chr14:105070518-105071463	NA	NA				UP
cg16317273	0.326258	0.354431	11.666	2.34003e-29	3.07918e-28	55.2966	0.390437	0.0641791	-0.326258	5	38258028	F	II	EGFLAM	TSS1500	island	TSS1500-island	chr5:38257825-38259136	NA	TRUE				UP
cg14657525	0.29454	0.31709	11.6639	2.3913e-29	3.14422e-28	55.2751	0.349596	0.0550556	-0.29454	3	32859099	R	II	TRIM71	TSS1500	island	TSS1500-island	chr3:32858194-32860506	NA	NA				UP
cg14262937	0.267099	0.335746	11.6622	2.43304e-29	3.19774e-28	55.2579	0.365223	0.0981237	-0.267099	6	154360351	R	II	OPRM1	TSS200	shore	TSS200-shore	chr6:154360586-154361008	NA	NA				UP
cg08047457	0.293722	0.431072	11.6604	2.47736e-29	3.25511e-28	55.24	0.463487	0.169766	-0.293722	3	50378413	R	II	RASSF1	TSS200	island	TSS200-island	chr3:50377803-50378540	TRUE	NA				UP
cg03442378	0.247909	0.307994	11.658	2.54004e-29	3.33541e-28	55.2152	0.335353	0.0874439	-0.247909	11	44332385	F	I	ALX4	TSS1500	island	TSS1500-island	chr11:44332314-44332757	TRUE	TRUE				UP
cg04652097	0.284738	0.314854	11.656	2.5917e-29	3.40232e-28	55.1952	0.346278	0.0615398	-0.284738	7	79083445	F	I	MAGI2	TSS1500	island	TSS1500-island	chr7:79082948-79083850	TRUE	NA				UP
cg23118730	0.217696	0.381821	11.6545	2.6298e-29	3.45154e-28	55.1807	0.405846	0.18815	-0.217696	14	74706074	F	II	VSX2	TSS200	shore	TSS200-shore	chr14:74706188-74708192	TRUE	NA				UP
cg08231710	0.339492	0.469004	11.6491	2.7806e-29	3.64425e-28	55.1253	0.50647	0.166979	-0.339492	1	1566687	F	I	MMP23A	TSS1500	island	TSS1500-island	chr1:1564421-1570006	NA	TRUE				UP
cg09025324	0.283018	0.353987	11.6442	2.92317e-29	3.82579e-28	55.0757	0.385221	0.102204	-0.283018	6	116691685	R	II	DSE	TSS1500	shore	TSS1500-shore	chr6:116691827-116692868	NA	NA				UP
cg08113245	0.322523	0.39124	11.6424	2.97457e-29	3.89112e-28	55.0584	0.426834	0.10431	-0.322523	12	96252176	F	I	SNRPF	TSS1500	island	TSS1500-island	chr12:96252020-96252246	NA	NA				UP
cg10484958	0.291876	0.399991	11.6417	2.99644e-29	3.91897e-28	55.0511	0.432202	0.140326	-0.291876	13	53424127	F	II	PCDH8	TSS1500	shore	TSS1500-shore	chr13:53424941-53425995	NA	NA		rs2068600		UP
cg19675288	0.319889	0.327321	11.6388	3.08807e-29	4.03601e-28	55.0212	0.362624	0.0427347	-0.319889	6	166582206	R	I	T	TSS200	island	TSS200-island	chr6:166579973-166583423	NA	TRUE				UP
cg17029062	0.253169	0.275612	11.6381	3.1085e-29	4.06146e-28	55.0147	0.303552	0.0503831	-0.253169	3	32859445	F	II	TRIM71	TSS200	island	TSS200-island	chr3:32858194-32860506	NA	NA	high-CpG:32834440-32834450			UP
cg14270293	0.259688	0.425662	11.6366	3.15534e-29	4.11949e-28	54.9998	0.454321	0.194633	-0.259688	4	152149064	F	II	SH3D19	TSS1500	opensea	TSS1500-opensea		TRUE	NA				UP
cg03628719	0.280081	0.299575	11.6351	3.20489e-29	4.18258e-28	54.9844	0.330485	0.0504034	-0.280081	15	89438964	R	II	HAPLN3	TSS200	shore	TSS200-shore	chr15:89438176-89438850	TRUE	NA				UP
cg21671806	0.263979	0.429684	11.6321	3.30421e-29	4.31021e-28	54.9541	0.458817	0.194838	-0.263979	8	85097031	R	I	RALYL	TSS200	island	TSS200-island	chr8:85096759-85097247	NA	NA				UP
cg17288142	0.281454	0.372406	11.6273	3.4708e-29	4.52214e-28	54.9052	0.403467	0.122013	-0.281454	5	140501451	R	I	PCDHB4	TSS200	shore	TSS200-shore	chr5:140502890-140503804	NA	NA				UP
cg13217260	0.264335	0.284991	11.6267	3.48974e-29	4.54594e-28	54.8998	0.314163	0.0498281	-0.264335	2	176981469	R	II	HOXD10	TSS200	shore	TSS200-shore	chr2:176982107-176982402	TRUE	NA				UP
cg02625929	0.240645	0.314028	11.6199	3.7421e-29	4.86759e-28	54.8305	0.340585	0.0999408	-0.240645	1	221052350	F	I	HLX	TSS1500	island	TSS1500-island	chr1:221051966-221053673	NA	NA				UP
cg20560169	0.229445	0.301658	11.6198	3.74509e-29	4.87129e-28	54.8297	0.32698	0.0975347	-0.229445	14	102026283	F	I	DIO3	TSS1500	island	TSS1500-island	chr14:102025989-102031567	NA	NA		rs7156700	rs12892309	UP
cg23097006	0.268336	0.372868	11.6173	3.84e-29	4.99207e-28	54.8049	0.402482	0.134146	-0.268336	20	25063817	R	II	VSX1	TSS1500	shore	TSS1500-shore	chr20:25063838-25065525	NA	NA				UP
cg00903242	0.305868	0.358685	11.617	3.85292e-29	5.00811e-28	54.8016	0.392441	0.0865731	-0.305868	3	238161	R	II	CHL1	TSS1500	shore	TSS1500-shore	chr3:238391-240140	NA	NA				UP
cg20100445	0.198895	0.321212	11.6159	3.89487e-29	5.06146e-28	54.7908	0.343162	0.144268	-0.198895	10	134756707	F	II	C10orf93	TSS1500	island	TSS1500-island	chr10:134755663-134756852	TRUE	NA				UP
cg02672493	0.247604	0.415834	11.6155	3.91117e-29	5.08188e-28	54.7867	0.44316	0.195556	-0.247604	3	136537709	F	II	TMEM22	TSS200	island	TSS200-island	chr3:136537559-136539204	NA	NA				UP
cg24319902	0.257186	0.286828	11.6147	3.9443e-29	5.12414e-28	54.7783	0.315211	0.0580245	-0.257186	8	41166990	R	I	SFRP1	TSS200	island	TSS200-island	chr8:41165852-41167140	TRUE	NA	high-CpG:41285990-41286287			UP
cg09886946	0.25807	0.41019	11.6136	3.98885e-29	5.18042e-28	54.7671	0.43867	0.1806	-0.25807	13	33590048	F	II	KL	TSS1500	island	TSS1500-island	chr13:33589928-33591428	TRUE	NA				UP
cg16042149	0.296346	0.351792	11.6109	4.10056e-29	5.32164e-28	54.7397	0.384497	0.0881514	-0.296346	22	29875947	F	II	NEFH	TSS1500	island	TSS1500-island	chr22:29875919-29877242	NA	NA				UP
cg20544651	0.235283	0.331726	11.6033	4.42726e-29	5.73642e-28	54.6636	0.357692	0.122409	-0.235283	15	51973534	R	II	SCG3	TSS200	island	TSS200-island	chr15:51973533-51973838	TRUE	NA				UP
cg17259183	0.298078	0.408542	11.6014	4.5126e-29	5.84433e-28	54.6447	0.441438	0.143359	-0.298078	10	134599984	R	I	NKX6-2	TSS1500	island	TSS1500-island	chr10:134597357-134602649	NA	NA				UP
cg21383810	0.321653	0.326574	11.5985	4.64725e-29	6.01505e-28	54.6155	0.362072	0.0404194	-0.321653	12	65515470	R	I	WIF1	TSS1500	island	TSS1500-island	chr12:65514878-65515863	NA	NA				UP
cg00840960	0.289283	0.333572	11.5982	4.66062e-29	6.0319e-28	54.6126	0.365498	0.0762147	-0.289283	5	148034030	R	II	HTR4	TSS1500	island	TSS1500-island	chr5:148033472-148034080	NA	NA	high-CpG:148013930-148014284			UP
cg23621729	0.297997	0.345302	11.586	5.27834e-29	6.80981e-28	54.4891	0.378189	0.080192	-0.297997	1	1935445	F	II	KIAA1751	TSS200	island	TSS200-island	chr1:1935166-1935452	TRUE	NA		rs56300813		UP
cg10203610	0.242122	0.376653	11.5839	5.38924e-29	6.95002e-28	54.4685	0.403374	0.161252	-0.242122	4	155664150	R	II	LRAT	TSS1500	island	TSS1500-island	chr4:155663809-155664315	NA	NA				UP
cg00495775	0.243293	0.335375	11.5819	5.50264e-29	7.09114e-28	54.4478	0.362225	0.118932	-0.243293	2	176972041	R	II	HOXD11	TSS200	island	TSS200-island	chr2:176971706-176972305	NA	NA	high-CpG:176679921-176680354		rs2736846	UP
cg13177747	0.276578	0.290101	11.5712	6.13074e-29	7.88322e-28	54.3405	0.320625	0.0440469	-0.276578	8	109095951	F	I	RSPO2	TSS200	shore	TSS200-shore	chr8:109094485-109095849	TRUE	NA				UP
cg26478401	0.314673	0.469473	11.5645	6.55982e-29	8.42189e-28	54.2734	0.504201	0.189527	-0.314673	10	90749920	R	II	FAS	TSS1500	shore	TSS1500-shore	chr10:90750293-90751108	TRUE	NA				UP
cg24199599	0.224634	0.292677	11.5624	6.7044e-29	8.60102e-28	54.2517	0.317468	0.0928337	-0.224634	20	62681243	F	I	SOX18	TSS1500	island	TSS1500-island	chr20:62681074-62681332	NA	NA				UP
cg03167496	0.269915	0.28511	11.5602	6.85186e-29	8.78521e-28	54.2301	0.314898	0.0449826	-0.269915	11	27743619	R	II	BDNF	TSS200	island	TSS200-island	chr11:27743472-27744564	NA	NA				UP
cg23260484	0.277127	0.443424	11.5579	7.01671e-29	8.99337e-28	54.2065	0.474008	0.19688	-0.277127	1	245132134	F	II	EFCAB2	TSS1500	shore	TSS1500-shore	chr1:245133028-245134711	NA	NA				UP
cg15146859	0.321258	0.314584	11.5531	7.36473e-29	9.42928e-28	54.1585	0.350038	0.0287796	-0.321258	18	74961737	F	I	GALR1	TSS1500	island	TSS1500-island	chr18:74961556-74963822	NA	NA				UP
cg21773872	0.341343	0.346374	11.5507	7.54133e-29	9.65066e-28	54.135	0.384045	0.042702	-0.341343	7	30722320	R	I	CRHR2	TSS200	island	TSS200-island	chr7:30721372-30722445	NA	NA				UP
cg25549459	0.265094	0.297401	11.549	7.67772e-29	9.81854e-28	54.1172	0.326657	0.0615629	-0.265094	2	105471252	F	II	POU3F3	TSS1500	island	TSS1500-island	chr2:105468851-105473488	NA	NA				UP
cg08739188	0.168152	0.339145	11.5455	7.95178e-29	1.01591e-27	54.0824	0.357702	0.18955	-0.168152	5	75377860	F	I	SV2C	TSS1500	shore	TSS1500-shore	chr5:75377898-75378189	NA	NA				UP
cg25670330	0.325252	0.352104	11.541	8.31935e-29	1.06163e-27	54.0375	0.387999	0.0627469	-0.325252	3	138665984	F	I	FOXL2	TSS200	island	TSS200-island	chr3:138663718-138666346	NA	NA				UP
cg26983710	0.258376	0.27451	11.5266	9.61898e-29	1.22371e-27	53.8934	0.303025	0.044649	-0.258376	2	154728202	R	I	GALNT13	TSS1500	island	TSS1500-island	chr2:154727906-154728271	NA	NA				UP
cg04241652	0.267088	0.275737	11.5264	9.64154e-29	1.22653e-27	53.8911	0.305213	0.0381255	-0.267088	1	2984830	R	I	FLJ42875	TSS1500	island	TSS1500-island	chr1:2983925-2987962	NA	NA				UP
cg12424785	0.201513	0.297363	11.5143	1.08933e-28	1.38144e-27	53.77	0.319602	0.118089	-0.201513	2	154728133	F	I	GALNT13	TSS1500	island	TSS1500-island	chr2:154727906-154728271	NA	NA				UP
cg24324441	0.229954	0.361993	11.5094	1.14429e-28	1.44967e-27	53.7211	0.387371	0.157417	-0.229954	3	158519002	R	II	MFSD1	TSS1500	shore	TSS1500-shore	chr3:158519509-158520329	NA	NA				UP
cg15448975	0.240763	0.368788	11.509	1.14908e-28	1.45557e-27	53.717	0.395359	0.154596	-0.240763	4	5894930	R	I	CRMP1	TSS200	island	TSS200-island	chr4:5894071-5895116	NA	NA				UP
cg25033993	0.207371	0.29882	11.5082	1.15846e-28	1.46724e-27	53.7089	0.321705	0.114334	-0.207371	16	31022372	F	II	STX1B	TSS1500	opensea	TSS1500-opensea		NA	NA				UP
cg11811513	0.311598	0.461774	11.5073	1.16943e-28	1.48091e-27	53.6995	0.496162	0.184564	-0.311598	2	185462408	R	II	ZNF804A	TSS1500	shore	TSS1500-shore	chr2:185463208-185463589	NA	NA				UP
cg18152523	0.316907	0.433039	11.504	1.20896e-28	1.52965e-27	53.6665	0.468013	0.151106	-0.316907	11	93063302	R	II	CCDC67	TSS1500	shore	TSS1500-shore	chr11:93063598-93064076	NA	TRUE				UP
cg10171347	0.232801	0.281781	11.5016	1.23847e-28	1.56606e-27	53.6426	0.307473	0.0746721	-0.232801	10	134600301	F	II	NKX6-2	TSS1500	island	TSS1500-island	chr10:134597357-134602649	NA	NA				UP
cg00353923	0.219107	0.369488	11.4996	1.26395e-28	1.59739e-27	53.6224	0.393669	0.174562	-0.219107	7	127671044	R	II	LRRC4	TSS200	shore	TSS200-shore	chr7:127671158-127672853	TRUE	NA				UP
cg09696939	0.307234	0.316726	11.4954	1.31902e-28	1.66526e-27	53.5801	0.350633	0.043399	-0.307234	10	60272079	R	I	BICC1	TSS1500	shore	TSS1500-shore	chr10:60272467-60273456	TRUE	NA				UP
cg27403265	0.224028	0.301259	11.492	1.36442e-28	1.72123e-27	53.5465	0.325982	0.101954	-0.224028	16	22825621	R	I	HS3ST2	TSS1500	island	TSS1500-island	chr16:22824616-22826459	TRUE	NA				UP
cg22502502	0.246884	0.344708	11.4905	1.38574e-28	1.74753e-27	53.5311	0.371954	0.12507	-0.246884	6	25962567	F	II	TRIM38	TSS1500	opensea	TSS1500-opensea		TRUE	TRUE				UP
cg14904662	0.345105	0.497632	11.4879	1.42211e-28	1.79253e-27	53.5054	0.535718	0.190613	-0.345105	8	41655673	R	I	ANK1	TSS1500	island	TSS1500-island	chr8:41654875-41655984	TRUE	TRUE				UP
cg05309948	0.286428	0.293955	11.4877	1.4254e-28	1.79662e-27	53.5031	0.325565	0.0391367	-0.286428	11	2292447	F	I	ASCL2	TSS1500	island	TSS1500-island	chr11:2290104-2292932	NA	NA				UP
cg07684809	0.323956	0.338771	11.4828	1.49702e-28	1.88466e-27	53.4544	0.374523	0.0505666	-0.323956	12	75728212	R	II	GLIPR1L1	TSS1500	opensea	TSS1500-opensea		TRUE	NA				UP
cg19280968	0.261821	0.342799	11.4801	1.53867e-28	1.93566e-27	53.4272	0.371693	0.109873	-0.261821	3	195270614	R	II	PPP1R2	TSS1500	shore	TSS1500-shore	chr3:195269553-195270363	NA	NA				UP
cg12041056	0.295517	0.306666	11.476	1.60246e-28	2.01285e-27	53.3869	0.339279	0.0437622	-0.295517	22	27053247	R	I	MIAT	TSS1500	island	TSS1500-island	chr22:27053081-27053629	TRUE	NA	high-CpG:25383212-25383392			UP
cg08934846	0.30267	0.307304	11.4759	1.60434e-28	2.01506e-27	53.3857	0.340706	0.0380367	-0.30267	16	3068345	R	I	CLDN6	TSS200	island	TSS200-island	chr16:3067521-3068358	TRUE	NA				UP
cg07963234	0.299458	0.343031	11.4755	1.61092e-28	2.02303e-27	53.3817	0.37608	0.0766214	-0.299458	4	5894923	R	I	CRMP1	TSS200	island	TSS200-island	chr4:5894071-5895116	NA	NA				UP
cg19820372	0.242111	0.316114	11.473	1.65279e-28	2.07438e-27	53.3562	0.342833	0.100722	-0.242111	11	111411216	R	II	LAYN	TSS200	island	TSS200-island	chr11:111410932-111412199	TRUE	NA				UP
cg23437459	0.246772	0.286619	11.4698	1.70585e-28	2.13915e-27	53.3248	0.313853	0.0670813	-0.246772	10	124907457	R	II	HMX2	TSS200	island	TSS200-island	chr10:124907283-124911035	NA	NA				UP
cg10762626	0.34213	0.37719	11.4692	1.71682e-28	2.15251e-27	53.3185	0.414948	0.0728173	-0.34213	15	28344715	F	I	OCA2	TSS1500	shore	TSS1500-shore	chr15:28344188-28344489	NA	NA		rs28595435		UP
cg04330513	0.229948	0.313922	11.4612	1.86013e-28	2.32816e-27	53.2389	0.339299	0.109351	-0.229948	14	36983694	F	I	SFTA3	TSS1500	island	TSS1500-island	chr14:36983440-36983738	NA	TRUE				UP
cg01574663	0.197337	0.289142	11.4537	2.00577e-28	2.50648e-27	53.1641	0.310921	0.113584	-0.197337	16	22825769	F	I	HS3ST2	TSS200	island	TSS200-island	chr16:22824616-22826459	TRUE	NA				UP
cg03226000	0.294853	0.343526	11.452	2.04035e-28	2.54856e-27	53.1471	0.376066	0.081214	-0.294853	16	55690378	R	II	SLC6A2	TSS200	island	TSS200-island	chr16:55689598-55690895	NA	TRUE				UP
cg06204735	0.346054	0.35518	11.4515	2.0517e-28	2.56236e-27	53.1416	0.393371	0.0473163	-0.346054	14	74892986	F	I	TMEM90A	TSS200	island	TSS200-island	chr14:74892466-74893184	NA	NA	high-CpG:73962721-73962931			UP
cg06954658	0.302172	0.325339	11.4492	2.09864e-28	2.61982e-27	53.1192	0.358687	0.0565148	-0.302172	18	76740093	F	II	SALL3	TSS200	island	TSS200-island	chr18:76737005-76741244	NA	NA				UP
cg04891086	0.304203	0.317603	11.4464	2.15924e-28	2.69321e-27	53.0909	0.351175	0.0469718	-0.304203	12	5018513	F	II	KCNA1	TSS1500	shore	TSS1500-shore	chr12:5018585-5021171	NA	TRUE				UP
cg01781974	0.291999	0.286373	11.4425	2.24547e-28	2.79737e-27	53.0521	0.318598	0.026599	-0.291999	14	52535973	R	I	NID2	TSS200	island	TSS200-island	chr14:52534581-52536722	TRUE	NA	high-CpG:51605470-51605775			UP
cg21922574	0.285151	0.284117	11.4389	2.32851e-28	2.89795e-27	53.016	0.315586	0.0304351	-0.285151	18	70535925	F	II	NETO1	TSS1500	island	TSS1500-island	chr18:70533965-70536871	TRUE	NA		rs79830958		UP
cg25371634	0.282344	0.321597	11.4367	2.37864e-28	2.95948e-27	52.9949	0.352757	0.0704134	-0.282344	2	176981422	F	II	HOXD10	TSS200	island	TSS200-island	chr2:176980765-176981423	TRUE	NA				UP
cg16729415	0.356673	0.381817	11.4344	2.4355e-28	3.02767e-27	52.9714	0.421179	0.0645061	-0.356673	15	35047203	F	I	GJD2	TSS1500	island	TSS1500-island	chr15:35046443-35047480	NA	NA				UP
cg10171448	0.298558	0.318614	11.4325	2.48149e-28	3.08383e-27	52.9529	0.351563	0.0530051	-0.298558	10	134599841	F	I	NKX6-2	TSS1500	island	TSS1500-island	chr10:134597357-134602649	NA	NA		rs2737398		UP
cg19290410	0.262367	0.311876	11.4255	2.66243e-28	3.30349e-27	52.883	0.340831	0.0784642	-0.262367	12	114847438	F	II	TBX5	TSS1500	island	TSS1500-island	chr12:114845861-114847650	NA	NA				UP
cg25846723	0.25469	0.415926	11.423	2.73036e-28	3.38617e-27	52.858	0.444034	0.189344	-0.25469	15	26108948	R	I	ATP10A	TSS1500	shore	TSS1500-shore	chr15:26107503-26108818	NA	NA	high-CpG:23659329-23660339			UP
cg05640128	0.256546	0.314705	11.4211	2.78321e-28	3.44995e-27	52.839	0.343017	0.0864712	-0.256546	7	154002270	F	II	DPP6	TSS200	island	TSS200-island	chr7:154001964-154002281	NA	TRUE				UP
cg20950011	0.226967	0.275141	11.4201	2.81045e-28	3.48232e-27	52.8293	0.300189	0.0732224	-0.226967	18	12254377	R	II	CIDEA	TSS1500	island	TSS1500-island	chr18:12254147-12255089	TRUE	NA				UP
cg02239862	0.256617	0.289136	11.4185	2.85671e-28	3.53874e-27	52.8131	0.317456	0.0608393	-0.256617	3	33260743	F	II	SUSD5	TSS200	island	TSS200-island	chr3:33259919-33260763	NA	NA				UP
cg14442421	0.290643	0.304467	11.4158	2.93469e-28	3.63308e-27	52.7864	0.336542	0.0458997	-0.290643	9	19788257	F	II	SLC24A2	TSS1500	island	TSS1500-island	chr9:19788215-19789288	NA	NA				UP
cg09176275	0.211233	0.301735	11.4138	2.99495e-28	3.70592e-27	52.7662	0.325047	0.113814	-0.211233	1	60539615	R	II	C1orf87	TSS200	shore	TSS200-shore	chr1:60539315-60539540	NA	NA				UP
cg22055728	0.19529	0.292969	11.4065	3.22045e-28	3.97844e-27	52.6942	0.314521	0.119232	-0.19529	7	27205658	F	I	HOXA9	TSS1500	island	TSS1500-island	chr7:27203915-27206462	NA	NA				UP
cg01968493	0.289807	0.425727	11.3999	3.44368e-28	4.24649e-27	52.6277	0.457711	0.167903	-0.289807	2	185462493	R	II	ZNF804A	TSS1500	shore	TSS1500-shore	chr2:185463208-185463589	NA	NA			rs76089624	UP
cg24686610	0.316544	0.423231	11.3978	3.51537e-28	4.33222e-27	52.6072	0.458165	0.14162	-0.316544	3	147125782	R	I	ZIC4	TSS1500	shore	TSS1500-shore	chr3:147126988-147128999	NA	TRUE				UP
cg25598400	0.289516	0.457008	11.396	3.58086e-28	4.41045e-27	52.5889	0.488959	0.199443	-0.289516	17	39624076	F	II	KRT32	TSS1500	opensea	TSS1500-opensea		NA	NA		rs9916492		UP
cg00375819	0.232447	0.295866	11.396	3.58092e-28	4.41045e-27	52.5889	0.321519	0.0890724	-0.232447	3	11033866	F	I	SLC6A1	TSS1500	shore	TSS1500-shore	chr3:11034446-11035384	NA	NA		rs2697151		UP
cg05942128	0.25606	0.318675	11.393	3.68745e-28	4.53836e-27	52.5598	0.346934	0.0908732	-0.25606	2	176972020	R	II	HOXD11	TSS200	island	TSS200-island	chr2:176971706-176972305	NA	NA	high-CpG:176679921-176680354			UP
cg04669574	0.272803	0.419698	11.3875	3.89894e-28	4.79258e-27	52.5045	0.449804	0.177001	-0.272803	12	50297945	R	I	FAIM2	TSS1500	island	TSS1500-island	chr12:50297580-50297988	TRUE	TRUE		rs297918		UP
cg23136738	0.212481	0.347461	11.3827	4.09029e-28	5.02071e-27	52.4569	0.37091	0.158429	-0.212481	11	925521	F	I	AP2A2	TSS1500	island	TSS1500-island	chr11:925183-926083	NA	NA				UP
cg12180703	0.22554	0.309026	11.3788	4.25184e-28	5.21411e-27	52.4185	0.333917	0.108377	-0.22554	20	37353037	R	I	SLC32A1	TSS200	island	TSS200-island	chr20:37352130-37357372	NA	NA				UP
cg25620356	0.302239	0.325295	11.3771	4.3255e-28	5.30234e-27	52.4014	0.35865	0.0564116	-0.302239	7	18535407	F	II	HDAC9	TSS1500	opensea	TSS1500-opensea		NA	TRUE		rs35201317		UP
cg11193865	0.297182	0.294286	11.3767	4.34201e-28	5.32162e-27	52.3976	0.327083	0.029901	-0.297182	14	101193038	R	I	DLK1	TSS1500	island	TSS1500-island	chr14:101192851-101193499	NA	NA			rs28362569	UP
cg02409351	0.282305	0.30828	11.3694	4.66964e-28	5.71409e-27	52.3255	0.339435	0.0571308	-0.282305	12	85674022	F	II	ALX1	TSS200	island	TSS200-island	chr12:85673878-85674700	TRUE	NA				UP
cg21484956	0.245827	0.339022	11.3681	4.73128e-28	5.78681e-27	52.3124	0.366151	0.120324	-0.245827	12	77273469	F	I	CSRP2	TSS1500	shore	TSS1500-shore	chr12:77272632-77273216	NA	NA				UP
cg14380111	0.316428	0.463233	11.3672	4.77596e-28	5.8402e-27	52.3031	0.498154	0.181727	-0.316428	15	81426360	R	II	C15orf26	TSS1500	shore	TSS1500-shore	chr15:81426499-81426702	TRUE	NA				UP
cg16573374	0.192208	0.343898	11.3668	4.7948e-28	5.8626e-27	52.2992	0.36511	0.172902	-0.192208	2	97761334	R	II	FAHD2B	TSS1500	shore	TSS1500-shore	chr2:97760184-97760756	NA	NA				UP
cg09512236	0.222252	0.279324	11.3662	4.82161e-28	5.89368e-27	52.2937	0.303851	0.0815994	-0.222252	10	79398415	F	II	KCNMA1	TSS1500	island	TSS1500-island	chr10:79396095-79398495	NA	NA				UP
cg06947913	0.299004	0.462778	11.3658	4.8424e-28	5.91851e-27	52.2894	0.495776	0.196772	-0.299004	12	50297793	R	I	FAIM2	TSS200	island	TSS200-island	chr12:50297580-50297988	TRUE	TRUE				UP
cg07540103	0.293386	0.300356	11.3633	4.96459e-28	6.0654e-27	52.2647	0.332734	0.039348	-0.293386	17	6679499	R	I	FBXO39	TSS200	island	TSS200-island	chr17:6679205-6679710	NA	TRUE				UP
cg20931973	0.292244	0.362977	11.3612	5.07153e-28	6.1936e-27	52.2435	0.395229	0.102985	-0.292244	6	110679832	F	II	C6orf186	TSS1500	island	TSS1500-island	chr6:110679417-110679833	NA	NA		rs1010463		UP
cg17736443	0.342976	0.352467	11.3526	5.52508e-28	6.73299e-27	52.1585	0.390317	0.0473418	-0.342976	6	27783054	F	I	HIST1H2AJ	TSS1500	shore	TSS1500-shore	chr6:27782247-27782485	NA	NA				UP
cg26872137	0.247133	0.301256	11.3474	5.81665e-28	7.08246e-27	52.1075	0.32853	0.0813969	-0.247133	8	35092870	F	I	UNC5D	TSS200	island	TSS200-island	chr8:35092679-35093559	NA	NA				UP
cg23448584	0.321178	0.323291	11.3445	5.9884e-28	7.28662e-27	52.0786	0.358736	0.0375582	-0.321178	20	2781316	F	I	CPXM1	TSS200	island	TSS200-island	chr20:2780978-2781497	TRUE	NA				UP
cg15639684	0.245386	0.313241	11.3404	6.23776e-28	7.58163e-27	52.0381	0.340322	0.0949363	-0.245386	1	85464110	F	II	MCOLN2	TSS1500	island	TSS1500-island	chr1:85463884-85464167	TRUE	NA				UP
cg10776919	0.264116	0.284677	11.3362	6.50718e-28	7.8992e-27	51.9962	0.313825	0.0497092	-0.264116	1	50889442	R	I	DMRTA2	TSS1500	island	TSS1500-island	chr1:50884228-50891471	NA	NA				UP
cg02466113	0.261656	0.309031	11.3334	6.69043e-28	8.11643e-27	51.9686	0.337907	0.0762512	-0.261656	4	76555813	F	II	CDKL2	TSS200	island	TSS200-island	chr4:76555366-76556079	TRUE	TRUE				UP
cg17863912	0.228947	0.284346	11.3326	6.74525e-28	8.18118e-27	51.9605	0.309613	0.0806656	-0.228947	2	176994362	R	II	HOXD8	TSS200	island	TSS200-island	chr2:176993479-176995557	TRUE	TRUE				UP
cg04597433	0.277262	0.370508	11.3304	6.89756e-28	8.36144e-27	51.9384	0.401107	0.123845	-0.277262	4	9783206	R	I	DRD5	TSS200	island	TSS200-island	chr4:9783035-9784960	NA	NA				UP
cg09000800	0.236069	0.351832	11.327	7.12953e-28	8.63494e-27	51.9056	0.377884	0.141816	-0.236069	17	4545081	R	II	ALOX15	TSS200	shore	TSS200-shore	chr17:4542715-4544934	NA	NA				UP
cg09302895	0.222019	0.378503	11.325	7.27569e-28	8.80725e-27	51.8854	0.403005	0.180987	-0.222019	2	237077311	R	I	GBX2	TSS1500	island	TSS1500-island	chr2:237071794-237078762	NA	NA				UP
cg00157796	0.309437	0.374763	11.3223	7.47753e-28	9.04354e-27	51.8583	0.408913	0.0994755	-0.309437	6	159590231	F	I	FNDC1	TSS200	island	TSS200-island	chr6:159589636-159591319	TRUE	NA				UP
cg10502303	0.183001	0.296247	11.3213	7.55109e-28	9.13055e-27	51.8486	0.316443	0.133443	-0.183001	2	16847831	F	II	FAM49A	TSS1500	opensea	TSS1500-opensea		NA	NA				UP
cg19482025	0.192028	0.319615	11.3195	7.68796e-28	9.2934e-27	51.8307	0.340808	0.14878	-0.192028	11	128562245	F	I	FLI1	TSS200	shore	TSS200-shore	chr11:128562671-128565011	TRUE	NA				UP
cg15676542	0.243138	0.364055	11.3177	7.82238e-28	9.45118e-27	51.8135	0.390888	0.147751	-0.243138	6	26421231	F	II	BTN2A3	TSS1500	opensea	TSS1500-opensea		NA	TRUE		rs6456722		UP
cg09695033	0.282672	0.299513	11.3176	7.83006e-28	9.46013e-27	51.8126	0.330709	0.0480369	-0.282672	2	29337988	R	II	CLIP4	TSS1500	island	TSS1500-island	chr2:29337983-29338909	TRUE	NA				UP
cg19478298	0.281042	0.32095	11.3118	8.29681e-28	1.00052e-26	51.7551	0.351966	0.0709242	-0.281042	7	103630093	F	II	RELN	TSS200	island	TSS200-island	chr7:103629525-103630652	TRUE	NA	high-CpG:103416985-103417447			UP
cg17569124	0.233171	0.40166	11.3116	8.31679e-28	1.00289e-26	51.7527	0.427393	0.194222	-0.233171	7	27183643	R	II	HOXA5	TSS1500	island	TSS1500-island	chr7:27182613-27185562	TRUE	NA				UP
cg02917246	0.264896	0.365978	11.3093	8.50572e-28	1.02509e-26	51.7304	0.395212	0.130317	-0.264896	22	19138475	F	II	GSC2	TSS1500	island	TSS1500-island	chr22:19136293-19138512	NA	NA		rs7292851		UP
cg18722847	0.279839	0.281778	11.3084	8.58598e-28	1.03444e-26	51.7211	0.312661	0.0328224	-0.279839	3	44754129	F	I	ZNF502	TSS200	island	TSS200-island	chr3:44754099-44754399	TRUE	NA		rs6771160		UP
cg15244049	0.287707	0.413978	11.3003	9.30238e-28	1.11833e-26	51.6416	0.445729	0.158023	-0.287707	6	10883376	R	II	GCM2	TSS1500	shore	TSS1500-shore	chr6:10881846-10882051	NA	NA				UP
cg22824998	0.243153	0.358637	11.2975	9.56637e-28	1.14913e-26	51.6138	0.385472	0.142319	-0.243153	19	46974972	R	II	PNMAL1	TSS200	island	TSS200-island	chr19:46974557-46975073	TRUE	TRUE				UP
cg13230606	0.247855	0.412784	11.2907	1.02395e-27	1.22816e-26	51.5464	0.440138	0.192283	-0.247855	17	36105337	R	II	HNF1B	TSS1500	island	TSS1500-island	chr17:36105334-36105583	NA	NA				UP
cg03149565	0.314009	0.460465	11.2902	1.02942e-27	1.23446e-26	51.5411	0.495119	0.18111	-0.314009	4	109092769	R	I	LOC641518	TSS1500	island	TSS1500-island	chr4:109092578-109092839	NA	NA				UP
cg23708361	0.322368	0.389289	11.2892	1.03977e-27	1.24653e-26	51.5311	0.424865	0.102497	-0.322368	7	145813432	F	II	CNTNAP2	TSS200	island	TSS200-island	chr7:145813030-145814084	TRUE	NA				UP
cg10204868	0.256183	0.399319	11.2838	1.09616e-27	1.31251e-26	51.4787	0.427591	0.171408	-0.256183	2	131512971	F	II	FAM123C	TSS1500	shore	TSS1500-shore	chr2:131513363-131514183	TRUE	NA				UP
cg12302070	0.295834	0.324033	11.2832	1.1035e-27	1.3212e-26	51.4721	0.356682	0.0608478	-0.295834	2	163695776	F	II	KCNH7	TSS1500	opensea	TSS1500-opensea		NA	NA				UP
cg05159188	0.272827	0.292689	11.283	1.10551e-27	1.32347e-26	51.4703	0.322798	0.0499712	-0.272827	6	26240579	F	II	HIST1H4F	TSS200	shore	TSS200-shore	chr6:26240697-26240951	NA	NA		rs73736567		UP
cg09168604	0.268641	0.355677	11.2794	1.14525e-27	1.37003e-26	51.4353	0.385325	0.116684	-0.268641	10	88127188	R	I	GRID1	TSS1500	island	TSS1500-island	chr10:88122924-88127364	NA	NA				UP
cg11074814	0.239666	0.273601	11.276	1.18517e-27	1.41678e-26	51.4013	0.300051	0.0603847	-0.239666	11	43601969	F	I	MIR129-2	TSS1500	shore	TSS1500-shore	chr11:43602545-43603215	NA	TRUE				UP
cg02760031	0.239723	0.28549	11.2756	1.1899e-27	1.42219e-26	51.3973	0.311946	0.0722224	-0.239723	20	591151	F	I	TCF15	TSS1500	island	TSS1500-island	chr20:590222-591222	TRUE	NA				UP
cg24653263	0.265086	0.315712	11.2755	1.19082e-27	1.42325e-26	51.3965	0.344967	0.0798812	-0.265086	5	38258335	F	II	EGFLAM	TSS200	island	TSS200-island	chr5:38257825-38259136	NA	TRUE				UP
cg12052765	0.248157	0.283763	11.2754	1.19173e-27	1.42417e-26	51.3958	0.31115	0.0629929	-0.248157	10	50816963	F	II	SLC18A3	TSS1500	shore	TSS1500-shore	chr10:50817095-50817309	NA	NA		rs35552676		UP
cg12986327	0.238493	0.28326	11.271	1.24513e-27	1.48607e-26	51.3523	0.309581	0.0710878	-0.238493	19	49926866	R	I	PTH2	TSS200	shore	TSS200-shore	chr19:49925626-49926012	NA	NA				UP
cg05319305	0.306013	0.308909	11.2673	1.29257e-27	1.54128e-26	51.3152	0.342681	0.0366679	-0.306013	4	101111927	F	II	DDIT4L	TSS1500	shore	TSS1500-shore	chr4:101111146-101111497	TRUE	NA				UP
cg15114672	0.323492	0.413938	11.2631	1.34732e-27	1.60498e-26	51.274	0.449639	0.126147	-0.323492	5	82766884	R	II	VCAN	TSS1500	shore	TSS1500-shore	chr5:82768387-82769268	NA	NA				UP
cg01138867	0.240115	0.287477	11.2594	1.3977e-27	1.66331e-26	51.2376	0.313976	0.0738612	-0.240115	5	160975792	R	I	GABRB2	TSS1500	shore	TSS1500-shore	chr5:160974692-160975384	NA	NA				UP
cg10539507	0.332572	0.378896	11.2548	1.46343e-27	1.73921e-26	51.192	0.415599	0.0830268	-0.332572	4	85420782	F	II	NKX6-1	TSS1500	island	TSS1500-island	chr4:85417659-85420799	TRUE	NA				UP
cg19714132	0.275297	0.327195	11.2543	1.46938e-27	1.7461e-26	51.188	0.357577	0.0822792	-0.275297	14	29235984	R	II	FOXG1	TSS1500	shore	TSS1500-shore	chr14:29236835-29237832	NA	NA	high-CpG:28305711-28305944			UP
cg26590082	0.294036	0.398453	11.2491	1.54756e-27	1.83586e-26	51.1366	0.430903	0.136866	-0.294036	16	23313240	R	II	SCNN1B	TSS1500	island	TSS1500-island	chr16:23313239-23313946	NA	NA				UP
cg14283783	0.298173	0.385438	11.2476	1.57103e-27	1.86324e-26	51.1216	0.418344	0.120171	-0.298173	13	29069941	R	II	FLT1	TSS1500	island	TSS1500-island	chr13:29067788-29069977	NA	NA				UP
cg16549308	0.29413	0.38754	11.2446	1.61936e-27	1.91936e-26	51.0916	0.420001	0.12587	-0.29413	1	236228755	R	I	NID1	TSS1500	island	TSS1500-island	chr1:236227682-236228817	TRUE	NA				UP
cg14783814	0.272792	0.332798	11.2444	1.62187e-27	1.9222e-26	51.09	0.362904	0.0901112	-0.272792	1	98511792	F	II	MIR137	TSS200	shore	TSS200-shore	chr1:98510966-98511710	NA	NA				UP
cg02609127	0.310053	0.330523	11.2433	1.64013e-27	1.94316e-26	51.0789	0.364741	0.0546878	-0.310053	14	102026258	F	I	DIO3	TSS1500	island	TSS1500-island	chr14:102025989-102031567	NA	NA		rs12892309		UP
cg00800512	0.256543	0.295297	11.2272	1.92249e-27	2.26962e-26	50.9213	0.323609	0.0670663	-0.256543	19	58095518	F	II	ZIK1	TSS200	island	TSS200-island	chr19:58094739-58095764	TRUE	NA				UP
cg11448896	0.260751	0.343377	11.2228	2.00946e-27	2.3704e-26	50.8774	0.372153	0.111402	-0.260751	1	50889182	R	II	DMRTA2	TSS200	island	TSS200-island	chr1:50884228-50891471	NA	NA				UP
cg26261793	0.285498	0.279452	11.2222	2.0202e-27	2.38274e-26	50.8721	0.31096	0.0254612	-0.285498	1	171810543	R	I	DNM3	TSS200	island	TSS200-island	chr1:171810467-171811325	NA	NA			rs72080439	UP
cg13938098	0.185345	0.350788	11.2185	2.09599e-27	2.47016e-26	50.8356	0.371243	0.185898	-0.185345	6	112575966	R	II	LAMA4	TSS200	shore	TSS200-shore	chr6:112575091-112575483	NA	NA	low-CpG:112682038-112682667			UP
cg13491584	0.324808	0.459017	11.2168	2.13217e-27	2.51192e-26	50.8186	0.494863	0.170055	-0.324808	2	88752836	R	II	FOXI3	TSS1500	island	TSS1500-island	chr2:88751335-88752865	NA	NA				UP
cg11270393	0.307004	0.300339	11.2139	2.19453e-27	2.58369e-26	50.79	0.33422	0.0272163	-0.307004	2	96991017	R	I	ITPRIPL1	TSS1500	island	TSS1500-island	chr2:96990857-96991283	NA	NA				UP
cg06970461	0.168883	0.332418	11.2117	2.24143e-27	2.63699e-26	50.769	0.351056	0.182173	-0.168883	2	96782027	F	II	ADRA2B	TSS200	island	TSS200-island	chr2:96781406-96782971	NA	NA				UP
cg19188182	0.207838	0.297465	11.2103	2.27426e-27	2.67496e-26	50.7546	0.320402	0.112564	-0.207838	12	72667512	R	I	LOC283392	TSS1500	island	TSS1500-island	chr12:72665683-72667551	TRUE	NA				UP
cg19764143	0.27414	0.419889	11.2093	2.29682e-27	2.70066e-26	50.7448	0.450143	0.176003	-0.27414	14	60974499	F	II	SIX6	TSS1500	shore	TSS1500-shore	chr14:60975732-60978180	NA	TRUE		rs76722942		UP
cg14973588	0.267622	0.323183	11.2002	2.51214e-27	2.94772e-26	50.6559	0.352718	0.085096	-0.267622	13	28366427	F	II	GSX1	TSS1500	shore	TSS1500-shore	chr13:28366549-28368505	TRUE	TRUE				UP
cg19149524	0.212528	0.308684	11.199	2.54248e-27	2.98228e-26	50.644	0.332139	0.119611	-0.212528	16	609956	F	II	C16orf11	TSS1500	island	TSS1500-island	chr16:609772-611178	NA	NA				UP
cg10453719	0.253185	0.284333	11.1984	2.55648e-27	2.99819e-26	50.6385	0.312275	0.0590898	-0.253185	4	165305050	R	I	2021-03-01	TSS1500	island	TSS1500-island	chr4:165304328-165305177	NA	NA				UP
cg15626285	0.252787	0.412263	11.1946	2.65505e-27	3.11078e-26	50.601	0.440161	0.187374	-0.252787	12	7167781	F	I	C1S	TSS200	opensea	TSS200-opensea		TRUE	TRUE				UP
cg17446896	0.31706	0.340982	11.1886	2.81762e-27	3.29638e-26	50.5421	0.375973	0.0589126	-0.31706	6	27841633	F	II	HIST1H4L	TSS1500	shore	TSS1500-shore	chr6:27839698-27840069	NA	NA				UP
cg16667279	0.222237	0.334167	11.1844	2.9384e-27	3.43436e-26	50.5004	0.358693	0.136456	-0.222237	19	11591998	F	II	ELAVL3	TSS200	island	TSS200-island	chr19:11590295-11593643	NA	NA				UP
cg04481181	0.256857	0.315207	11.1812	3.03172e-27	3.54075e-26	50.4694	0.343554	0.0866969	-0.256857	3	164914996	F	I	SLITRK3	TSS1500	opensea	TSS1500-opensea		NA	NA				UP
cg13960352	0.213705	0.313832	11.1781	3.12578e-27	3.6476e-26	50.4391	0.337417	0.123711	-0.213705	19	45826863	F	I	CKM	TSS1500	island	TSS1500-island	chr19:45826801-45827164	TRUE	TRUE				UP
cg01587896	0.312756	0.33115	11.1776	3.13967e-27	3.6631e-26	50.4347	0.365666	0.0529102	-0.312756	5	50678925	R	I	ISL1	TSS200	island	TSS200-island	chr5:50678632-50679375	TRUE	NA				UP
cg25968569	0.318224	0.431153	11.1776	3.1397e-27	3.6631e-26	50.4347	0.466273	0.148049	-0.318224	13	77461335	F	I	KCTD12	TSS1500	shore	TSS1500-shore	chr13:77459322-77461099	NA	NA				UP
cg17496659	0.246606	0.324124	11.1776	3.14082e-27	3.66427e-26	50.4343	0.351339	0.104734	-0.246606	1	3568245	F	I	TP73	TSS1500	island	TSS1500-island	chr1:3566445-3569636	NA	NA				UP
cg10833066	0.224775	0.310431	11.1766	3.17305e-27	3.70124e-26	50.4242	0.335237	0.110462	-0.224775	12	111807467	R	I	FAM109A	TSS1500	shore	TSS1500-shore	chr12:111806559-111807060	NA	NA			rs35935006	UP
cg08681924	0.275139	0.33003	11.1752	3.21725e-27	3.75073e-26	50.4105	0.360395	0.0852554	-0.275139	3	62359924	R	II	FEZF2	TSS1500	shore	TSS1500-shore	chr3:62357639-62359774	NA	NA				UP
cg18188717	0.323654	0.408383	11.1744	3.24224e-27	3.77935e-26	50.4028	0.444101	0.120447	-0.323654	5	154230223	R	II	C5orf4	TSS200	opensea	TSS200-opensea		TRUE	TRUE	low-CpG:154210329-154210417			UP
cg11117878	0.233295	0.333821	11.1722	3.31274e-27	3.85928e-26	50.3815	0.359567	0.126273	-0.233295	7	35294949	F	II	TBX20	TSS1500	shore	TSS1500-shore	chr7:35296921-35298218	NA	TRUE			rs77454299	UP
cg01779765	0.319297	0.369532	11.1719	3.32338e-27	3.87088e-26	50.3783	0.40477	0.0854724	-0.319297	14	62583795	F	I	FLJ43390	TSS1500	island	TSS1500-island	chr14:62583679-62584279	NA	NA		rs7144502		UP
cg04431946	0.308417	0.329494	11.1659	3.52438e-27	4.09979e-26	50.32	0.363531	0.0551149	-0.308417	2	47797569	R	II	KCNK12	TSS200	island	TSS200-island	chr2:47796923-47799166	NA	NA				UP
cg12030690	0.240574	0.287624	11.1652	3.55164e-27	4.13037e-26	50.3124	0.314174	0.0735994	-0.240574	4	90759203	R	II	SNCA	TSS1500	shore	TSS1500-shore	chr4:90758008-90758870	TRUE	NA				UP
cg08938906	0.232193	0.320276	11.1615	3.68357e-27	4.28086e-26	50.2762	0.345901	0.113708	-0.232193	12	106976839	R	II	RFX4	TSS200	shore	TSS200-shore	chr12:106977388-106977713	NA	NA				UP
cg13077519	0.226501	0.287953	11.1561	3.88251e-27	4.50745e-26	50.224	0.312949	0.0864484	-0.226501	6	78174007	F	II	HTR1B	TSS1500	island	TSS1500-island	chr6:78172231-78174088	NA	NA				UP
cg05527869	0.353662	0.354793	11.1542	3.95517e-27	4.58992e-26	50.2056	0.393823	0.0401612	-0.353662	17	35294476	R	I	LHX1	TSS200	island	TSS200-island	chr17:35291899-35300875	NA	TRUE		rs71380119		UP
cg07180458	0.238405	0.284917	11.1535	3.98559e-27	4.62396e-26	50.198	0.311228	0.0728224	-0.238405	1	19600912	R	I	AKR7L	TSS1500	island	TSS1500-island	chr1:19600249-19600942	TRUE	NA				UP
cg17651821	0.310535	0.37373	11.1485	4.1851e-27	4.85012e-26	50.1496	0.408001	0.0974658	-0.310535	6	27841683	F	II	HIST1H4L	TSS1500	shore	TSS1500-shore	chr6:27839698-27840069	NA	NA				UP
cg14554491	0.291409	0.377564	11.143	4.41872e-27	5.11372e-26	50.0957	0.409724	0.118315	-0.291409	19	4769093	R	II	C19orf30	TSS200	opensea	TSS200-opensea		NA	NA				UP
cg18198999	0.278689	0.364101	11.1378	4.6506e-27	5.37493e-26	50.0449	0.394857	0.116168	-0.278689	1	50890153	F	II	DMRTA2	TSS1500	island	TSS1500-island	chr1:50884228-50891471	NA	NA				UP
cg20640433	0.296145	0.314151	11.1367	4.70248e-27	5.4336e-26	50.0339	0.346834	0.0506894	-0.296145	6	129204206	R	II	LAMA2	TSS200	opensea	TSS200-opensea		TRUE	TRUE				UP
cg06668555	0.219018	0.312926	11.1314	4.95295e-27	5.71524e-26	49.9824	0.337097	0.118079	-0.219018	8	139509129	F	II	FAM135B	TSS200	island	TSS200-island	chr8:139508795-139509774	NA	NA				UP
cg04917226	0.252486	0.350607	11.1305	4.99607e-27	5.76343e-26	49.9738	0.378471	0.125985	-0.252486	7	19157839	R	II	TWIST1	TSS1500	island	TSS1500-island	chr7:19156050-19158042	TRUE	NA				UP
cg17078686	0.271746	0.338153	11.1291	5.06893e-27	5.8449e-26	49.9595	0.368143	0.0963967	-0.271746	2	105471965	F	II	POU3F3	TSS200	island	TSS200-island	chr2:105468851-105473488	NA	NA	high-CpG:104838177-104838501			UP
cg06010588	0.288114	0.361769	11.1239	5.33277e-27	6.14016e-26	49.9091	0.393565	0.105451	-0.288114	8	35092876	F	I	UNC5D	TSS200	island	TSS200-island	chr8:35092679-35093559	NA	NA				UP
cg11334214	0.254939	0.317247	11.1238	5.33742e-27	6.1451e-26	49.9083	0.345382	0.0904439	-0.254939	11	64513156	R	I	RASGRP2	TSS1500	island	TSS1500-island	chr11:64509433-64513826	NA	NA				UP
cg10770076	0.237325	0.306386	11.1196	5.56555e-27	6.40233e-26	49.8668	0.332578	0.0952524	-0.237325	3	100210880	R	II	TMEM45A	TSS1500	shore	TSS1500-shore	chr3:100211233-100211575	NA	NA				UP
cg19384775	0.243521	0.305495	11.1169	5.71369e-27	6.56696e-26	49.8407	0.33237	0.0888491	-0.243521	1	205012139	F	II	CNTN2	TSS200	opensea	TSS200-opensea		TRUE	NA				UP
cg04511041	0.288383	0.315711	11.1151	5.8128e-27	6.67885e-26	49.8236	0.347537	0.0591537	-0.288383	5	140613869	F	II	PCDHB18	TSS200	shore	TSS200-shore	chr5:140615391-140616353	NA	NA				UP
cg01046104	0.311169	0.32853	11.1019	6.62365e-27	7.58997e-26	49.6941	0.362871	0.0517018	-0.311169	19	58095588	R	II	ZIK1	TSS200	island	TSS200-island	chr19:58094739-58095764	TRUE	NA				UP
cg02236650	0.343717	0.494382	11.0992	6.79827e-27	7.78403e-26	49.6683	0.532315	0.188597	-0.343717	10	17269775	R	II	VIM	TSS1500	shore	TSS1500-shore	chr10:17270430-17272617	NA	TRUE				UP
cg01464835	0.26802	0.282261	11.0987	6.83531e-27	7.82513e-26	49.6629	0.311839	0.0438194	-0.26802	19	30016147	R	I	VSTM2B	TSS1500	island	TSS1500-island	chr19:30015781-30021367	NA	NA				UP
cg12409525	0.27357	0.400716	11.0983	6.86021e-27	7.85336e-26	49.6593	0.430907	0.157338	-0.27357	21	42219211	F	II	DSCAM	TSS200	island	TSS200-island	chr21:42218489-42219222	NA	TRUE		rs78280357		UP
cg00990022	0.255763	0.278456	11.0945	7.12269e-27	8.14616e-26	49.622	0.306682	0.0509188	-0.255763	1	40138052	R	II	NT5C1A	TSS1500	island	TSS1500-island	chr1:40136988-40138087	TRUE	TRUE				UP
cg15929698	0.240379	0.378453	11.094	7.1551e-27	8.18102e-26	49.6175	0.404981	0.164602	-0.240379	7	24323792	F	I	NPY	TSS200	island	TSS200-island	chr7:24323558-24325080	NA	NA				UP
cg03547181	0.243944	0.400702	11.0931	7.21533e-27	8.24767e-26	49.6092	0.427623	0.183679	-0.243944	1	203096683	R	II	ADORA1	TSS200	shore	TSS200-shore	chr1:203097233-203097496	TRUE	TRUE				UP
cg09698471	0.209521	0.294514	11.0898	7.45979e-27	8.52223e-26	49.5762	0.317637	0.108115	-0.209521	5	63257847	R	I	HTR1A	TSS1500	island	TSS1500-island	chr5:63256548-63257886	NA	NA	low-CpG:63293473-63294044			UP
cg15703632	0.233696	0.29998	11.089	7.51348e-27	8.58155e-26	49.5691	0.325771	0.0920744	-0.233696	2	223163725	F	II	PAX3	TSS200	island	TSS200-island	chr2:223162946-223163912	TRUE	NA				UP
cg01255414	0.257916	0.285641	11.0866	7.69408e-27	8.78251e-26	49.5455	0.314105	0.0561889	-0.257916	3	192127991	R	II	FGF12	TSS1500	island	TSS1500-island	chr3:192125821-192127994	NA	NA				UP
cg17525102	0.267527	0.318167	11.085	7.81897e-27	8.92177e-26	49.5295	0.347691	0.0801643	-0.267527	14	29236221	R	II	FOXG1	TSS200	shore	TSS200-shore	chr14:29236835-29237832	NA	NA				UP
cg14445814	0.251597	0.273108	11.0837	7.91911e-27	9.0324e-26	49.5169	0.300874	0.0492776	-0.251597	9	122132052	R	I	DBC1	TSS1500	island	TSS1500-island	chr9:122131086-122132214	NA	NA				UP
cg07211259	0.259309	0.393205	11.0831	7.96208e-27	9.07927e-26	49.5115	0.421822	0.162513	-0.259309	9	5510497	R	II	PDCD1LG2	TSS200	opensea	TSS200-opensea		NA	NA				UP
cg19021197	0.219472	0.284868	11.0786	8.32503e-27	9.48297e-26	49.4673	0.309089	0.0896173	-0.219472	17	59476212	F	I	TBX2	TSS1500	island	TSS1500-island	chr17:59473060-59483266	NA	NA				UP
cg09236284	0.299131	0.412201	11.066	9.41818e-27	1.06916e-25	49.3449	0.445214	0.146082	-0.299131	7	97361114	R	II	TAC1	TSS200	shore	TSS200-shore	chr7:97361132-97363018	NA	NA				UP
cg21231944	0.235903	0.277672	11.0632	9.67943e-27	1.09808e-25	49.3178	0.303707	0.0678034	-0.235903	12	82153410	F	II	PPFIA2	TSS1500	shore	TSS1500-shore	chr12:82152320-82152674	NA	NA				UP
cg12683944	0.233372	0.328021	11.0613	9.86546e-27	1.11848e-25	49.2989	0.353776	0.120404	-0.233372	17	45330929	R	II	ITGB3	TSS1500	island	TSS1500-island	chr17:45330928-45331766	TRUE	NA				UP
cg20881942	0.299489	0.444118	11.0587	1.0112e-26	1.14532e-25	49.2744	0.47717	0.177681	-0.299489	4	154710826	F	I	SFRP2	TSS1500	island	TSS1500-island	chr4:154709512-154710827	NA	NA				UP
cg00797651	0.256663	0.386725	11.0573	1.02559e-26	1.1612e-25	49.2604	0.415051	0.158388	-0.256663	1	207494336	R	II	CD55	TSS1500	shore	TSS1500-shore	chr1:207494543-207495364	NA	NA				UP
cg23681339	0.223171	0.306586	11.0543	1.05619e-26	1.19512e-25	49.2313	0.331215	0.108044	-0.223171	12	133065808	R	I	FBRSL1	TSS1500	shore	TSS1500-shore	chr12:133065843-133066393	NA	NA				UP
cg01532168	0.276623	0.286354	11.0507	1.09385e-26	1.23659e-25	49.1965	0.316882	0.0402592	-0.276623	8	140715557	F	I	KCNK9	TSS1500	island	TSS1500-island	chr8:140714585-140718259	NA	NA				UP
cg02371408	0.28036	0.302204	11.0471	1.1335e-26	1.2806e-25	49.1612	0.333145	0.0527852	-0.28036	5	82767280	F	II	VCAN	TSS1500	shore	TSS1500-shore	chr5:82768387-82769268	TRUE	NA			rs73146665	UP
cg05393726	0.226311	0.285643	11.0437	1.17106e-26	1.32193e-25	49.1288	0.310618	0.0843071	-0.226311	3	133615119	R	I	RAB6B	TSS1500	island	TSS1500-island	chr3:133613566-133615174	TRUE	NA				UP
cg16747109	0.290384	0.36295	11.0435	1.17438e-26	1.32559e-25	49.126	0.394997	0.104613	-0.290384	4	111544463	F	II	PITX2	TSS1500	island	TSS1500-island	chr4:111542062-111544464	NA	NA				UP
cg17347389	0.281617	0.285186	11.041	1.20244e-26	1.3565e-25	49.1026	0.316265	0.0346484	-0.281617	14	51562646	R	II	TRIM9	TSS1500	shore	TSS1500-shore	chr14:51560116-51562487	NA	NA				UP
cg00082664	0.299999	0.312075	11.0401	1.21316e-26	1.36828e-25	49.0938	0.345183	0.0451847	-0.299999	4	154710796	F	II	SFRP2	TSS1500	island	TSS1500-island	chr4:154709512-154710827	NA	NA				UP
cg04124352	0.287963	0.314624	11.0302	1.33637e-26	1.5034e-25	48.9979	0.346404	0.0584406	-0.287963	5	33892429	F	II	ADAMTS12	TSS1500	shore	TSS1500-shore	chr5:33892191-33892403	TRUE	NA				UP
cg01212887	0.21531	0.281505	11.0277	1.36952e-26	1.53962e-25	48.9736	0.305267	0.0899571	-0.21531	13	95364514	F	II	SOX21	TSS200	island	TSS200-island	chr13:95363152-95366051	NA	NA		rs34473201		UP
cg13719243	0.214477	0.301961	11.0272	1.37679e-26	1.54775e-25	48.9683	0.325631	0.111154	-0.214477	10	52750743	R	II	PRKG1	TSS1500	shore	TSS1500-shore	chr10:52750956-52751765	TRUE	NA				UP
cg13412550	0.237333	0.370472	11.027	1.37942e-26	1.55055e-25	48.9664	0.396664	0.159332	-0.237333	9	120177700	F	II	ASTN2	TSS1500	shore	TSS1500-shore	chr9:120175253-120177496	NA	NA				UP
cg20141118	0.175437	0.3287	11.0224	1.44291e-26	1.61977e-25	48.9218	0.348061	0.172624	-0.175437	9	17134569	F	II	CNTLN	TSS1500	shore	TSS1500-shore	chr9:17134821-17135706	NA	NA				UP
cg05241355	0.290043	0.349998	11.0221	1.44688e-26	1.62413e-25	48.9191	0.382007	0.0919643	-0.290043	14	57278351	R	I	OTX2	TSS1500	shore	TSS1500-shore	chr14:57278709-57279116	NA	NA				UP
cg19869443	0.262204	0.309987	11.0182	1.50333e-26	1.68648e-25	48.8811	0.338923	0.0767199	-0.262204	1	84766821	F	II	SAMD13	TSS1500	shore	TSS1500-shore	chr1:84764108-84764906	NA	NA				UP
cg21328033	0.261129	0.346839	11.018	1.50622e-26	1.68961e-25	48.8792	0.375658	0.114528	-0.261129	17	50236765	F	II	CA10	TSS1500	shore	TSS1500-shore	chr17:50235175-50236466	NA	NA				UP
cg14117138	0.354632	0.446436	11.017	1.52087e-26	1.70559e-25	48.8696	0.485574	0.130942	-0.354632	19	46800085	R	I	HIF3A	TSS1500	island	TSS1500-island	chr19:46800053-46800603	TRUE	NA				UP
cg06782697	0.211532	0.320183	11.0147	1.55534e-26	1.74316e-25	48.8474	0.343528	0.131995	-0.211532	22	19743336	R	II	TBX1	TSS1500	island	TSS1500-island	chr22:19742901-19744729	NA	NA				UP
cg08708684	0.275451	0.290764	11.0146	1.55744e-26	1.74539e-25	48.846	0.321163	0.0457122	-0.275451	10	135043506	F	I	UTF1	TSS1500	island	TSS1500-island	chr10:135043221-135044560	NA	NA				UP
cg07073391	0.266225	0.29675	11.0109	1.61425e-26	1.80734e-25	48.8105	0.32613	0.0599048	-0.266225	10	15761869	R	II	ITGA8	TSS200	island	TSS200-island	chr10:15761423-15762101	NA	TRUE				UP
cg25029264	0.316124	0.406444	11.0082	1.65682e-26	1.85339e-25	48.7847	0.441332	0.125208	-0.316124	15	81426347	R	II	C15orf26	TSS1500	shore	TSS1500-shore	chr15:81426499-81426702	TRUE	NA				UP
cg22762091	0.202636	0.329374	11.0051	1.70816e-26	1.90953e-25	48.7544	0.351737	0.149101	-0.202636	8	132052843	F	I	ADCY8	TSS200	island	TSS200-island	chr8:132052203-132054749	NA	NA				UP
cg24313303	0.2202	0.335555	11.0032	1.74043e-26	1.94438e-25	48.7358	0.359856	0.139657	-0.2202	1	27113219	F	II	PIGV	TSS1500	shore	TSS1500-shore	chr1:27114118-27114692	NA	NA				UP
cg00376544	0.283299	0.296739	10.9987	1.81827e-26	2.03007e-25	48.6924	0.328004	0.0447051	-0.283299	17	6679348	F	I	FBXO39	TSS1500	island	TSS1500-island	chr17:6679205-6679710	NA	TRUE		rs71370463		UP
cg25307168	0.230671	0.276211	10.9979	1.83266e-26	2.04554e-25	48.6846	0.301668	0.0709969	-0.230671	20	37353035	R	I	SLC32A1	TSS200	island	TSS200-island	chr20:37352130-37357372	NA	NA				UP
cg06906472	0.275472	0.313053	10.9969	1.85141e-26	2.06599e-25	48.6745	0.343454	0.0679827	-0.275472	2	107502801	R	I	ST6GAL2	TSS200	island	TSS200-island	chr2:107502353-107504216	TRUE	NA				UP
cg09493505	0.316881	0.323733	10.9915	1.95041e-26	2.17425e-25	48.6229	0.358704	0.0418235	-0.316881	7	49813111	R	I	VWC2	TSS200	island	TSS200-island	chr7:49813008-49815752	TRUE	NA				UP
cg23829024	0.294038	0.294064	10.9905	1.96986e-26	2.19536e-25	48.613	0.326514	0.0324755	-0.294038	6	26018074	R	I	HIST1H1A	TSS200	shelf	TSS200-shelf	chr6:26020671-26021125	TRUE	NA				UP
cg26489057	0.288146	0.395183	10.9864	2.05127e-26	2.28331e-25	48.5729	0.426983	0.138837	-0.288146	19	10712874	F	II	SLC44A2	TSS1500	shore	TSS1500-shore	chr19:10713015-10713555	NA	NA				UP
cg05157140	0.293553	0.299748	10.985	2.07845e-26	2.31304e-25	48.5598	0.332144	0.0385908	-0.293553	7	1272545	R	I	UNCX	TSS200	island	TSS200-island	chr7:1269165-1282864	NA	NA	high-CpG:1238999-1239079			UP
cg10207277	0.182858	0.33213	10.9849	2.08085e-26	2.31563e-25	48.5587	0.352311	0.169453	-0.182858	8	114449243	R	I	CSMD3	TSS200	opensea	TSS200-opensea		NA	NA				UP
cg02069715	0.251991	0.36241	10.9839	2.10101e-26	2.33745e-25	48.5491	0.390219	0.138229	-0.251991	15	27215962	R	II	GABRG3	TSS1500	island	TSS1500-island	chr15:27215951-27216856	NA	NA				UP
cg24225517	0.30184	0.321229	10.9833	2.11373e-26	2.35122e-25	48.5431	0.35454	0.0527	-0.30184	6	108487063	F	I	NR2E1	TSS200	island	TSS200-island	chr6:108485671-108490539	NA	TRUE				UP
cg10633601	0.252697	0.42301	10.9795	2.19331e-26	2.43648e-25	48.5065	0.450898	0.198201	-0.252697	1	47696701	F	I	TAL1	TSS1500	island	TSS1500-island	chr1:47696504-47698197	TRUE	TRUE				UP
cg04379738	0.279688	0.328218	10.9655	2.51432e-26	2.78516e-25	48.371	0.359085	0.0793966	-0.279688	14	50155174	F	II	POLE2	TSS1500	island	TSS1500-island	chr14:50154754-50155239	TRUE	NA		rs45624037		UP
cg02078690	0.26249	0.397928	10.9628	2.58093e-26	2.85688e-25	48.3451	0.426896	0.164406	-0.26249	11	122852454	R	I	BSX	TSS200	island	TSS200-island	chr11:122852411-122852699	TRUE	TRUE				UP
cg23839074	0.243508	0.321694	10.9609	2.62872e-26	2.90809e-25	48.3269	0.348568	0.10506	-0.243508	6	24494793	R	II	ALDH5A1	TSS1500	island	TSS1500-island	chr6:24494664-24495670	NA	NA				UP
cg15090509	0.233547	0.378635	10.9607	2.63271e-26	2.9123e-25	48.3254	0.404409	0.170862	-0.233547	7	11872073	F	II	THSD7A	TSS1500	opensea	TSS1500-opensea		NA	NA	low-CpG:11838260-11838702	rs7800744		UP
cg19851909	0.265513	0.290744	10.9543	2.80269e-26	3.0954e-25	48.2633	0.320046	0.0545332	-0.265513	11	94134827	F	II	GPR83	TSS1500	island	TSS1500-island	chr11:94134226-94134848	TRUE	TRUE				UP
cg23621418	0.219168	0.344612	10.9482	2.97467e-26	3.27991e-25	48.2042	0.3688	0.149632	-0.219168	10	75670653	F	I	PLAU	TSS1500	shore	TSS1500-shore	chr10:75670696-75671379	TRUE	NA		rs78289523	rs34117205	UP
cg22680204	0.313967	0.394685	10.9462	3.03377e-26	3.34345e-25	48.1847	0.429334	0.115367	-0.313967	4	5895098	F	II	CRMP1	TSS1500	island	TSS1500-island	chr4:5894071-5895116	NA	NA				UP
cg19645639	0.2392	0.393052	10.9438	3.10411e-26	3.41863e-25	48.162	0.41945	0.18025	-0.2392	1	113500384	F	I	SLC16A1	TSS1500	shore	TSS1500-shore	chr1:113498366-113499312	TRUE	NA		rs75737835		UP
cg21053529	0.283985	0.343487	10.9381	3.28233e-26	3.61113e-25	48.1066	0.374828	0.0908423	-0.283985	15	35046760	F	II	GJD2	TSS200	island	TSS200-island	chr15:35046443-35047480	NA	NA				UP
cg19355087	0.261798	0.29863	10.9365	3.3327e-26	3.66552e-25	48.0915	0.327523	0.0657245	-0.261798	10	134600295	F	I	NKX6-2	TSS1500	island	TSS1500-island	chr10:134597357-134602649	NA	NA				UP
cg11782635	0.285513	0.301557	10.9359	3.3523e-26	3.68636e-25	48.0857	0.333066	0.0475531	-0.285513	5	169930919	R	I	KCNIP1	TSS200	shore	TSS200-shore	chr5:169931065-169931471	TRUE	NA				UP
cg22798977	0.183274	0.360175	10.9342	3.4091e-26	3.74738e-25	48.069	0.380401	0.197127	-0.183274	1	13909743	R	II	PDPN	TSS1500	island	TSS1500-island	chr1:13909606-13909842	NA	NA				UP
cg12060744	0.300325	0.335598	10.9337	3.42498e-26	3.76422e-25	48.0644	0.368742	0.0684173	-0.300325	19	58095581	R	I	ZIK1	TSS200	island	TSS200-island	chr19:58094739-58095764	TRUE	NA				UP
cg15646817	0.295916	0.322655	10.9321	3.47847e-26	3.82154e-25	48.0491	0.355312	0.0593958	-0.295916	5	80256524	R	II	RASGRF2	TSS200	island	TSS200-island	chr5:80255904-80257006	TRUE	NA	high-CpG:80291780-80292575			UP
cg15778437	0.274903	0.284782	10.9312	3.50683e-26	3.85155e-25	48.041	0.31512	0.0402173	-0.274903	11	31839521	F	I	PAX6	TSS200	island	TSS200-island	chr11:31839363-31839813	NA	NA				UP
cg09454925	0.257409	0.288903	10.9306	3.53013e-26	3.87627e-25	48.0344	0.31731	0.0599011	-0.257409	2	163696000	R	II	KCNH7	TSS1500	opensea	TSS1500-opensea		NA	NA				UP
cg11250773	0.24382	0.283142	10.9297	3.55981e-26	3.90784e-25	48.0261	0.31005	0.0662306	-0.24382	22	44288021	R	I	PNPLA5	TSS200	island	TSS200-island	chr22:44287497-44288061	TRUE	NA				UP
cg10147075	0.226187	0.361151	10.9213	3.86194e-26	4.23145e-25	47.9454	0.386113	0.159926	-0.226187	7	100845122	R	I	MOGAT3	TSS1500	island	TSS1500-island	chr7:100845050-100845726	TRUE	NA				UP
cg11448683	0.218451	0.350427	10.9199	3.91537e-26	4.28819e-25	47.9317	0.374535	0.156084	-0.218451	1	45274099	R	II	TCTEX1D4	TSS1500	shore	TSS1500-shore	chr1:45271679-45272318	NA	TRUE				UP
cg04965987	0.243953	0.274957	10.9189	3.95248e-26	4.32786e-25	47.9224	0.30188	0.0579264	-0.243953	21	38378539	R	II	DSCR6	TSS1500	island	TSS1500-island	chr21:38377937-38379437	TRUE	NA				UP
cg17787134	0.275147	0.30982	10.9141	4.14138e-26	4.52944e-25	47.8761	0.340185	0.0650388	-0.275147	17	47073522	R	I	IGF2BP1	TSS1500	island	TSS1500-island	chr17:47072820-47076042	NA	NA	high-CpG:44428367-44428563			UP
cg17412886	0.301011	0.328561	10.9081	4.38989e-26	4.79384e-25	47.8183	0.361781	0.0607694	-0.301011	5	50678913	R	I	ISL1	TSS200	island	TSS200-island	chr5:50678632-50679375	TRUE	NA				UP
cg02364236	0.219435	0.304748	10.9068	4.44722e-26	4.85488e-25	47.8054	0.328965	0.10953	-0.219435	4	42398974	F	II	SHISA3	TSS1500	shore	TSS1500-shore	chr4:42399152-42400802	NA	NA		rs2046633		UP
cg14866200	0.349059	0.350476	10.9064	4.46341e-26	4.87208e-25	47.8018	0.388999	0.0399398	-0.349059	4	42399843	F	I	SHISA3	TSS200	island	TSS200-island	chr4:42399152-42400802	NA	NA				UP
cg10668980	0.261797	0.292482	10.9056	4.49804e-26	4.9091e-25	47.7941	0.321374	0.0595772	-0.261797	10	72238001	R	II	KIAA1274	TSS1500	island	TSS1500-island	chr10:72237661-72238821	TRUE	NA				UP
cg15604467	0.244121	0.274605	10.9023	4.64231e-26	5.06201e-25	47.7628	0.301546	0.0574245	-0.244121	13	79177925	F	II	POU4F1	TSS1500	island	TSS1500-island	chr13:79175610-79177985	TRUE	NA				UP
cg10344081	0.293371	0.314856	10.9016	4.67765e-26	5.09956e-25	47.7553	0.347232	0.0538612	-0.293371	4	76555777	F	I	CDKL2	TSS200	island	TSS200-island	chr4:76555366-76556079	TRUE	TRUE				UP
cg01281157	0.254093	0.345597	10.9012	4.69189e-26	5.11491e-25	47.7523	0.373639	0.119546	-0.254093	5	178422260	F	II	GRM6	TSS200	island	TSS200-island	chr5:178421225-178422337	NA	TRUE				UP
cg01749491	0.313797	0.467673	10.8989	4.79733e-26	5.22734e-25	47.7303	0.502304	0.188506	-0.313797	2	176948693	F	I	EVX2	TSS200	shore	TSS200-shore	chr2:176949511-176949795	NA	NA				UP
cg21098557	0.258979	0.324197	10.8988	4.80322e-26	5.23343e-25	47.729	0.352778	0.093799	-0.258979	5	43191993	R	I	MGC42105	TSS1500	island	TSS1500-island	chr5:43191974-43193155	TRUE	NA				UP
cg21158633	0.283492	0.368721	10.8984	4.82322e-26	5.25472e-25	47.7249	0.400007	0.116515	-0.283492	7	1272526	R	I	UNCX	TSS200	island	TSS200-island	chr7:1269165-1282864	NA	NA	high-CpG:1238999-1239079			UP
cg03227184	0.281241	0.277268	10.8916	5.14894e-26	5.5997e-25	47.6601	0.308306	0.0270651	-0.281241	4	122686432	F	II	TMEM155	TSS200	island	TSS200-island	chr4:122685860-122686565	TRUE	NA				UP
cg23729107	0.27163	0.278508	10.8894	5.26045e-26	5.71786e-25	47.6389	0.308485	0.0368551	-0.27163	17	6679264	F	I	FBXO39	TSS1500	island	TSS1500-island	chr17:6679205-6679710	NA	TRUE		rs12938635		UP
cg06357561	0.289942	0.31421	10.8886	5.30366e-26	5.76336e-25	47.6308	0.346208	0.0562655	-0.289942	17	40439501	F	II	STAT5A	TSS200	shore	TSS200-shore	chr17:40440188-40441014	NA	TRUE				UP
cg11791751	0.331685	0.333133	10.8884	5.31421e-26	5.77445e-25	47.6288	0.369738	0.0380528	-0.331685	1	13910138	R	II	PDPN	TSS200	island	TSS200-island	chr1:13910137-13910868	TRUE	NA				UP
cg16849609	0.27287	0.310563	10.8823	5.63451e-26	6.112e-25	47.5707	0.340677	0.0678071	-0.27287	2	119916662	F	II	C1QL2	TSS200	island	TSS200-island	chr2:119914126-119916663	NA	NA				UP
cg22162281	0.297401	0.450208	10.8778	5.88641e-26	6.37704e-25	47.5274	0.48303	0.185629	-0.297401	2	207139197	R	II	ZDBF2	TSS1500	shore	TSS1500-shore	chr2:207139336-207140031	NA	NA				UP
cg16158843	0.292562	0.42001	10.8745	6.07662e-26	6.57744e-25	47.4958	0.452297	0.159735	-0.292562	3	9595646	F	II	LHFPL4	TSS200	shore	TSS200-shore	chr3:9594068-9594328	NA	NA				UP
cg02647941	0.235169	0.299538	10.8707	6.30885e-26	6.8236e-25	47.4586	0.325491	0.0903224	-0.235169	3	147127143	F	I	ZIC1	TSS200	island	TSS200-island	chr3:147126988-147128999	TRUE	NA				UP
cg25186143	0.274226	0.412414	10.8706	6.31491e-26	6.82993e-25	47.4577	0.442677	0.168451	-0.274226	17	635064	F	II	FAM57A	TSS1500	shore	TSS1500-shore	chr17:635203-636499	NA	NA		rs2657621		UP
cg18324707	0.275547	0.319874	10.8662	6.58676e-26	7.1158e-25	47.4159	0.350284	0.0747367	-0.275547	7	137531801	R	I	DGKI	TSS200	island	TSS200-island	chr7:137531125-137532382	TRUE	TRUE				UP
cg08101264	0.25874	0.344544	10.8644	6.7044e-26	7.23967e-25	47.3983	0.373099	0.114359	-0.25874	20	44486710	F	II	ACOT8	TSS1500	opensea	TSS1500-opensea		NA	NA		rs6032566		UP
cg19980771	0.355325	0.506663	10.8637	6.74885e-26	7.28627e-25	47.3918	0.545877	0.190552	-0.355325	6	110798022	F	I	SLC22A16	TSS200	island	TSS200-island	chr6:110797297-110798201	NA	NA		rs3806971		UP
cg01616926	0.23136	0.279932	10.8628	6.80414e-26	7.34457e-25	47.3837	0.305465	0.0741051	-0.23136	4	111558602	R	I	PITX2	TSS200	shore	TSS200-shore	chr4:111560563-111560808	TRUE	NA				UP
cg04542030	0.258993	0.348944	10.8627	6.8163e-26	7.35723e-25	47.3819	0.377526	0.118534	-0.258993	2	74375469	R	II	BOLA3	TSS1500	shore	TSS1500-shore	chr2:74374838-74375257	NA	NA		rs828883		UP
cg10180406	0.234678	0.3783	10.8616	6.88966e-26	7.43476e-25	47.3713	0.4042	0.169521	-0.234678	1	186649877	R	I	PTGS2	TSS1500	island	TSS1500-island	chr1:186649310-186650081	TRUE	NA				UP
cg10377921	0.230207	0.376988	10.861	6.92828e-26	7.47595e-25	47.3658	0.402394	0.172186	-0.230207	19	15391946	R	II	BRD4	TSS1500	opensea	TSS1500-opensea		TRUE	TRUE				UP
cg00547077	0.215264	0.276322	10.8608	6.9403e-26	7.48869e-25	47.3641	0.300078	0.0848143	-0.215264	19	58951756	R	I	ZNF132	TSS200	island	TSS200-island	chr19:58951214-58952250	TRUE	NA				UP
cg27189087	0.321055	0.331882	10.8588	7.07839e-26	7.632e-25	47.3445	0.367314	0.0462592	-0.321055	18	56941246	F	I	RAX	TSS1500	island	TSS1500-island	chr18:56939624-56941540	TRUE	NA				UP
cg12437024	0.194406	0.290071	10.8582	7.11815e-26	7.67328e-25	47.339	0.311525	0.117119	-0.194406	20	61147602	R	II	C20orf166	TSS200	island	TSS200-island	chr20:61147457-61147787	NA	NA				UP
cg08813062	0.217708	0.373885	10.8562	7.25771e-26	7.81877e-25	47.3197	0.397911	0.180203	-0.217708	2	175199576	F	I	SP9	TSS1500	island	TSS1500-island	chr2:175199463-175202639	NA	NA				UP
cg16105620	0.234939	0.29808	10.8533	7.46374e-26	8.03562e-25	47.2919	0.324008	0.0890694	-0.234939	11	74178684	F	I	KCNE3	TSS200	island	TSS200-island	chr11:74178175-74178801	NA	TRUE		rs35972168		UP
cg03356900	0.266401	0.309107	10.8504	7.67058e-26	8.2523e-25	47.2648	0.338507	0.0721057	-0.266401	4	122302276	F	II	QRFPR	TSS200	island	TSS200-island	chr4:122301567-122302290	NA	NA				UP
cg18900812	0.277627	0.426734	10.8458	8.0184e-26	8.61613e-25	47.2209	0.457373	0.179746	-0.277627	6	36646127	R	II	CDKN1A	TSS1500	shore	TSS1500-shore	chr6:36646244-36648465	NA	NA				UP
cg10784386	0.278477	0.296758	10.84	8.48222e-26	9.10129e-25	47.1651	0.32749	0.0490133	-0.278477	5	79330943	F	I	THBS4	TSS200	island	TSS200-island	chr5:79330928-79331488	NA	NA				UP
cg02842496	0.24296	0.288702	10.8379	8.65438e-26	9.28104e-25	47.1452	0.315515	0.0725549	-0.24296	8	132053262	F	II	ADCY8	TSS1500	island	TSS1500-island	chr8:132052203-132054749	NA	NA				UP
cg13663300	0.223333	0.348338	10.8342	8.96857e-26	9.60828e-25	47.1098	0.372985	0.149652	-0.223333	11	22688474	R	I	GAS2	TSS1500	island	TSS1500-island	chr11:22688285-22688617	NA	TRUE				UP
cg13257636	0.311216	0.348005	10.8306	9.28587e-26	9.94006e-25	47.0753	0.382351	0.0711357	-0.311216	2	29338109	R	I	CLIP4	TSS200	island	TSS200-island	chr2:29337983-29338909	TRUE	NA	high-CpG:29191546-29192008			UP
cg17345081	0.277286	0.346053	10.8293	9.40686e-26	1.0067e-24	47.0625	0.376654	0.099368	-0.277286	6	142409939	F	II	NMBR	TSS200	island	TSS200-island	chr6:142409473-142410112	NA	NA		rs3811087		UP
cg23502772	0.276334	0.362051	10.825	9.80927e-26	1.04878e-24	47.021	0.392548	0.116214	-0.276334	5	43191975	R	II	MGC42105	TSS1500	island	TSS1500-island	chr5:43191974-43193155	TRUE	NA				UP
cg09829319	0.313462	0.322175	10.8234	9.96042e-26	1.0644e-24	47.0058	0.356769	0.0433062	-0.313462	6	10882238	R	II	GCM2	TSS200	shore	TSS200-shore	chr6:10882926-10883149	NA	NA				UP
cg06732439	0.314955	0.346096	10.8231	9.98629e-26	1.0671e-24	47.0032	0.380855	0.0659002	-0.314955	2	239140318	R	II	LOC151174	TSS200	island	TSS200-island	chr2:239140096-239140659	TRUE	NA	high-CpG:238804953-238805106			UP
cg22831607	0.348622	0.363024	10.8215	1.01391e-25	1.08309e-24	46.9882	0.401498	0.0528765	-0.348622	10	99531797	F	I	SFRP5	TSS200	island	TSS200-island	chr10:99531025-99531968	TRUE	NA				UP
cg18128969	0.226695	0.394668	10.8214	1.01541e-25	1.08458e-24	46.9867	0.419687	0.192991	-0.226695	21	22369908	F	II	NCAM2	TSS1500	island	TSS1500-island	chr21:22369423-22370582	NA	NA				UP
cg23187653	0.275006	0.287866	10.8193	1.03597e-25	1.10596e-24	46.9668	0.318216	0.0432101	-0.275006	5	95769008	F	II	PCSK1	TSS200	island	TSS200-island	chr5:95768874-95769080	NA	NA				UP
cg16433156	0.271869	0.272739	10.8184	1.04527e-25	1.1154e-24	46.958	0.302742	0.0308735	-0.271869	18	76740091	F	II	SALL3	TSS200	island	TSS200-island	chr18:76737005-76741244	NA	NA				UP
cg20776829	0.343683	0.342882	10.8182	1.04731e-25	1.11751e-24	46.956	0.380811	0.0371276	-0.343683	4	90758797	F	I	SNCA	TSS1500	island	TSS1500-island	chr4:90758008-90758870	TRUE	NA				UP
cg00565688	0.252852	0.363209	10.8108	1.12388e-25	1.19733e-24	46.8861	0.391114	0.138261	-0.252852	1	3568212	F	I	TP73	TSS1500	island	TSS1500-island	chr1:3566445-3569636	NA	NA				UP
cg08553284	0.18648	0.287676	10.8098	1.13534e-25	1.20912e-24	46.876	0.308256	0.121777	-0.18648	12	4381997	F	I	CCND2	TSS1500	island	TSS1500-island	chr12:4378366-4382222	NA	TRUE				UP
cg02305242	0.259321	0.277817	10.8096	1.13702e-25	1.21087e-24	46.8745	0.306435	0.0471143	-0.259321	14	85996202	R	I	FLRT2	TSS1500	shore	TSS1500-shore	chr14:85996494-85996958	NA	NA				UP
cg13356896	0.329418	0.368886	10.8061	1.17628e-25	1.25165e-24	46.8409	0.405241	0.0758224	-0.329418	2	198650987	R	I	BOLL	TSS200	island	TSS200-island	chr2:198649751-198651599	NA	NA				UP
cg18174542	0.191713	0.324279	10.8011	1.23483e-25	1.31207e-24	46.7927	0.345437	0.153724	-0.191713	22	41956861	F	II	CSDC2	TSS200	opensea	TSS200-opensea		NA	TRUE				UP
cg01806972	0.256716	0.343896	10.8004	1.24261e-25	1.32013e-24	46.7865	0.372227	0.115511	-0.256716	11	66314378	R	I	ACTN3	TSS200	island	TSS200-island	chr11:66314207-66314455	NA	NA				UP
cg19895786	0.208616	0.332973	10.7991	1.25789e-25	1.33582e-24	46.7744	0.355996	0.14738	-0.208616	1	26373006	F	II	SLC30A2	TSS1500	island	TSS1500-island	chr1:26372281-26373313	NA	NA				UP
cg24848599	0.273826	0.370358	10.7951	1.30754e-25	1.38698e-24	46.736	0.400577	0.126751	-0.273826	1	228604800	R	I	TRIM17	TSS1500	shore	TSS1500-shore	chr1:228603706-228604567	TRUE	TRUE		rs58462432		UP
cg14736058	0.317959	0.383759	10.7926	1.33947e-25	1.42015e-24	46.7121	0.418849	0.10089	-0.317959	4	16085606	R	I	PROM1	TSS200	island	TSS200-island	chr4:16084195-16085735	TRUE	NA	high-CpG:15694060-15695184			UP
cg07642638	0.223244	0.348815	10.7919	1.34802e-25	1.42904e-24	46.7058	0.373452	0.150208	-0.223244	20	5891786	R	II	CHGB	TSS200	shore	TSS200-shore	chr20:5891878-5892417	NA	TRUE			rs73598766	UP
cg04567445	0.205961	0.290761	10.7909	1.36154e-25	1.44314e-24	46.6959	0.313491	0.107529	-0.205961	1	65730409	R	II	DNAJC6	TSS200	shore	TSS200-shore	chr1:65731411-65731849	NA	NA				UP
cg25737323	0.343346	0.358101	10.7895	1.38027e-25	1.46249e-24	46.6823	0.395993	0.0526469	-0.343346	2	29338100	R	I	CLIP4	TSS1500	island	TSS1500-island	chr2:29337983-29338909	TRUE	NA	high-CpG:29191546-29192008			UP
cg09749813	0.253541	0.334987	10.7893	1.38338e-25	1.4657e-24	46.6801	0.362968	0.109427	-0.253541	6	85474209	F	II	TBX18	TSS1500	shore	TSS1500-shore	chr6:85472702-85474132	TRUE	NA				UP
cg26296488	0.330233	0.454291	10.7885	1.39395e-25	1.47643e-24	46.6725	0.490736	0.160502	-0.330233	4	9783192	R	I	DRD5	TSS200	island	TSS200-island	chr4:9783035-9784960	NA	NA				UP
cg24535439	0.270712	0.412188	10.7771	1.55429e-25	1.64283e-24	46.5646	0.442064	0.171352	-0.270712	1	1566351	R	II	MMP23B	TSS1500	island	TSS1500-island	chr1:1564421-1570006	NA	TRUE				UP
cg21195185	0.268161	0.326978	10.775	1.58716e-25	1.67643e-24	46.5438	0.356572	0.0884111	-0.268161	4	76555782	F	II	CDKL2	TSS200	island	TSS200-island	chr4:76555366-76556079	NA	TRUE				UP
cg06163371	0.253385	0.30966	10.7716	1.63906e-25	1.72979e-24	46.5119	0.337624	0.0842384	-0.253385	1	38230887	F	II	EPHA10	TSS200	island	TSS200-island	chr1:38229838-38230888	NA	NA				UP
cg09024126	0.302741	0.354426	10.7715	1.64134e-25	1.73215e-24	46.5105	0.387836	0.0850949	-0.302741	4	16085603	R	I	PROM1	TSS200	island	TSS200-island	chr4:16084195-16085735	TRUE	NA	high-CpG:15694060-15695184			UP
cg17934948	0.239438	0.380173	10.7713	1.64351e-25	1.73432e-24	46.5092	0.406597	0.16716	-0.239438	1	215255716	F	II	KCNK2	TSS1500	shore	TSS1500-shore	chr1:215256051-215256636	NA	NA		rs12742758		UP
cg13126530	0.267144	0.305263	10.7707	1.65399e-25	1.74496e-24	46.5029	0.334745	0.067601	-0.267144	14	102026230	F	I	DIO3	TSS1500	island	TSS1500-island	chr14:102025989-102031567	NA	NA				UP
cg12449685	0.242738	0.365125	10.7691	1.67863e-25	1.77013e-24	46.4883	0.391913	0.149176	-0.242738	11	124768950	F	II	ROBO4	TSS1500	opensea	TSS1500-opensea		TRUE	NA				UP
cg12408601	0.281816	0.33092	10.7678	1.70056e-25	1.79264e-24	46.4754	0.362021	0.0802051	-0.281816	6	27841665	F	I	HIST1H4L	TSS1500	shore	TSS1500-shore	chr6:27839698-27840069	NA	NA				UP
cg18409528	0.309871	0.350921	10.7675	1.70485e-25	1.79711e-24	46.4729	0.385119	0.075248	-0.309871	2	74741136	F	I	TLX2	TSS1500	island	TSS1500-island	chr2:74740455-74743795	NA	NA				UP
cg17397592	0.254535	0.280715	10.7652	1.74396e-25	1.83714e-24	46.4504	0.308805	0.0542704	-0.254535	2	237416338	R	I	IQCA1	TSS1500	island	TSS1500-island	chr2:237416090-237416382	TRUE	NA				UP
cg18534176	0.177429	0.282081	10.7649	1.74735e-25	1.84059e-24	46.4485	0.301662	0.124233	-0.177429	7	152133914	R	II	FABP5L3	TSS200	opensea	TSS200-opensea		NA	NA				UP
cg06600429	0.228548	0.338519	10.7639	1.76546e-25	1.85926e-24	46.4383	0.363742	0.135193	-0.228548	5	160975956	F	II	GABRB2	TSS1500	shore	TSS1500-shore	chr5:160974692-160975384	NA	NA				UP
cg07985720	0.229758	0.327613	10.7634	1.77318e-25	1.86682e-24	46.4339	0.352969	0.123211	-0.229758	7	79084127	F	II	MAGI2	TSS1500	shore	TSS1500-shore	chr7:79082174-79082427	NA	NA				UP
cg06364757	0.211531	0.30332	10.7594	1.84298e-25	1.93874e-24	46.3957	0.326665	0.115134	-0.211531	15	55881246	F	II	PYGO1	TSS200	shore	TSS200-shore	chr15:55879792-55881228	NA	NA				UP
cg07522416	0.210199	0.357556	10.7535	1.95089e-25	2.04933e-24	46.3392	0.380754	0.170555	-0.210199	6	39016326	F	I	GLP1R	TSS1500	island	TSS1500-island	chr6:39016307-39016998	NA	NA		rs13206765		UP
cg20677901	0.24731	0.352424	10.7466	2.0844e-25	2.18621e-24	46.2736	0.379717	0.132407	-0.24731	1	3568210	F	I	TP73	TSS1500	island	TSS1500-island	chr1:3566445-3569636	NA	NA				UP
cg19630689	0.270118	0.381707	10.7448	2.12035e-25	2.22289e-24	46.2567	0.411517	0.141399	-0.270118	14	94984381	F	II	SERPINA12	TSS1500	opensea	TSS1500-opensea		NA	TRUE				UP
cg14045872	0.295058	0.301933	10.7423	2.1721e-25	2.27588e-24	46.2328	0.334495	0.0394378	-0.295058	7	49813065	R	I	VWC2	TSS200	island	TSS200-island	chr7:49813008-49815752	TRUE	NA				UP
cg07961887	0.272575	0.288378	10.7403	2.21437e-25	2.3188e-24	46.2136	0.31846	0.0458847	-0.272575	8	82192601	F	I	FABP5	TSS200	island	TSS200-island	chr8:82192378-82193685	TRUE	NA		rs74610997		UP
cg17892159	0.247706	0.285921	10.734	2.3504e-25	2.45776e-24	46.1545	0.313258	0.065552	-0.247706	2	42274610	F	I	PKDCC	TSS1500	opensea	TSS1500-opensea		NA	NA				UP
cg03732545	0.196652	0.359382	10.7335	2.36156e-25	2.46913e-24	46.1498	0.381085	0.184432	-0.196652	1	205012130	F	II	CNTN2	TSS1500	opensea	TSS1500-opensea		TRUE	NA				UP
cg06675478	0.162096	0.341757	10.7282	2.48451e-25	2.59441e-24	46.0995	0.359645	0.19755	-0.162096	13	112721786	R	II	SOX1	TSS200	island	TSS200-island	chr13:112720564-112723582	NA	NA				UP
cg02568274	0.142704	0.320349	10.7181	2.73789e-25	2.85155e-24	46.0032	0.336098	0.193394	-0.142704	12	54393565	F	II	HOXC9	TSS1500	island	TSS1500-island	chr12:54393374-54394648	TRUE	NA				UP
cg04623955	0.231637	0.308816	10.7179	2.7431e-25	2.8568e-24	46.0014	0.334379	0.102742	-0.231637	14	102026376	F	II	DIO3	TSS1500	island	TSS1500-island	chr14:102025989-102031567	NA	NA				UP
cg22027433	0.298874	0.394384	10.7143	2.83969e-25	2.9544e-24	45.967	0.427368	0.128494	-0.298874	17	62208049	F	II	ERN1	TSS1500	island	TSS1500-island	chr17:62206971-62208050	NA	NA				UP
cg03637878	0.282191	0.288377	10.7119	2.90568e-25	3.02232e-24	45.9443	0.31952	0.0373286	-0.282191	11	133938788	F	I	JAM3	TSS200	shore	TSS200-shore	chr11:133938850-133939681	TRUE	NA				UP
cg22839075	0.300244	0.316962	10.6998	3.26205e-25	3.38419e-24	45.8296	0.350097	0.0498531	-0.300244	3	12045461	R	I	SYN2	TSS1500	shore	TSS1500-shore	chr3:12045652-12046627	TRUE	NA				UP
cg14263942	0.280728	0.295369	10.6939	3.44929e-25	3.57277e-24	45.7742	0.326351	0.0456224	-0.280728	4	76555772	F	I	CDKL2	TSS200	island	TSS200-island	chr4:76555366-76556079	TRUE	TRUE				UP
cg01536987	0.288358	0.291175	10.6931	3.47621e-25	3.59989e-24	45.7665	0.322998	0.0346408	-0.288358	13	43566492	F	I	EPSTI1	TSS200	island	TSS200-island	chr13:43566074-43566508	TRUE	TRUE		rs3809358		UP
cg27150417	0.247467	0.30518	10.6922	3.50629e-25	3.63045e-24	45.758	0.332491	0.0850239	-0.247467	20	44462035	F	II	SNX21	TSS1500	shore	TSS1500-shore	chr20:44462383-44463169	TRUE	NA				UP
cg23281280	0.25458	0.366522	10.6904	3.56683e-25	3.69171e-24	45.741	0.394617	0.140037	-0.25458	6	28129359	R	II	ZNF389	TSS200	opensea	TSS200-opensea		TRUE	TRUE				UP
cg00931644	0.314477	0.453789	10.6839	3.79622e-25	3.92148e-24	45.6792	0.488495	0.174017	-0.314477	13	77461368	F	I	KCTD12	TSS1500	shore	TSS1500-shore	chr13:77459322-77461099	NA	NA				UP
cg24127874	0.292284	0.362421	10.6823	3.85622e-25	3.9814e-24	45.6637	0.394678	0.102394	-0.292284	2	239149859	F	I	HES6	TSS1500	island	TSS1500-island	chr2:239147592-239149900	NA	NA				UP
cg12152002	0.276346	0.400929	10.6817	3.87796e-25	4.00349e-24	45.6581	0.431426	0.15508	-0.276346	14	57279496	R	II	OTX2OS1	TSS1500	shore	TSS1500-shore	chr14:57278068-57278287	NA	NA				UP
cg25996119	0.296434	0.322915	10.6808	3.91042e-25	4.03553e-24	45.6498	0.35563	0.0591959	-0.296434	14	36990534	R	I	NKX2-1	TSS1500	island	TSS1500-island	chr14:36986362-36990576	NA	NA				UP
cg17314888	0.18055	0.284937	10.6796	3.95675e-25	4.0826e-24	45.6382	0.304863	0.124312	-0.18055	7	73442282	F	I	ELN	TSS200	opensea	TSS200-opensea		NA	NA		rs73705335		UP
cg01565320	0.328602	0.328927	10.6795	3.95889e-25	4.08468e-24	45.6376	0.365192	0.0365898	-0.328602	4	42399851	F	I	SHISA3	TSS200	island	TSS200-island	chr4:42399152-42400802	NA	NA				UP
cg10768206	0.220006	0.349622	10.678	4.01626e-25	4.14249e-24	45.6234	0.373902	0.153896	-0.220006	3	26663626	F	II	LRRC3B	TSS1500	shore	TSS1500-shore	chr3:26664104-26664796	NA	NA				UP
cg04142323	0.246628	0.374187	10.6667	4.4728e-25	4.60122e-24	45.5166	0.401405	0.154777	-0.246628	5	87981449	F	II	LOC645323	TSS1500	shore	TSS1500-shore	chr5:87980878-87981272	NA	NA				UP
cg27045999	0.23113	0.355278	10.6651	4.54274e-25	4.67147e-24	45.5013	0.380785	0.149655	-0.23113	15	81426544	F	II	C15orf26	TSS200	island	TSS200-island	chr15:81426499-81426702	TRUE	NA				UP
cg18500192	0.273656	0.278491	10.6593	4.8015e-25	4.93175e-24	45.4463	0.308692	0.0350357	-0.273656	3	19189930	R	I	KCNH8	TSS200	island	TSS200-island	chr3:19189688-19190100	NA	NA				UP
cg11860005	0.191471	0.317003	10.6483	5.33097e-25	5.46023e-24	45.3426	0.338134	0.146663	-0.191471	22	32149125	F	II	DEPDC5	TSS1500	shore	TSS1500-shore	chr22:32149762-32150064	NA	NA				UP
cg02791331	0.2927	0.35928	10.6475	5.36974e-25	5.49878e-24	45.3355	0.391582	0.0988822	-0.2927	3	183993724	R	II	ECE2	TSS200	shore	TSS200-shore	chr3:183993905-183994347	NA	TRUE				UP
cg02767771	0.281012	0.283369	10.6458	5.45745e-25	5.58675e-24	45.3194	0.314382	0.0333694	-0.281012	10	135043492	R	I	UTF1	TSS1500	island	TSS1500-island	chr10:135043221-135044560	NA	NA				UP
cg20615879	0.290315	0.4377	10.6342	6.09606e-25	6.22399e-24	45.2097	0.469739	0.179424	-0.290315	10	102892391	R	I	TLX1NB	TSS1500	shore	TSS1500-shore	chr10:102893660-102895059	TRUE	TRUE			rs72265021	UP
cg19018097	0.264408	0.286508	10.6341	6.10049e-25	6.22814e-24	45.209	0.315688	0.0512796	-0.264408	11	65601328	R	II	SNX32	TSS200	island	TSS200-island	chr11:65601069-65601551	TRUE	NA				UP
cg24668089	0.26367	0.279631	10.6327	6.18475e-25	6.31132e-24	45.1954	0.308729	0.0450592	-0.26367	3	19189751	F	I	KCNH8	TSS1500	island	TSS1500-island	chr3:19189688-19190100	NA	NA				UP
cg05604079	0.311033	0.334769	10.6293	6.38917e-25	6.51269e-24	45.1631	0.369095	0.0580622	-0.311033	4	122302268	F	I	QRFPR	TSS200	island	TSS200-island	chr4:122301567-122302290	NA	NA				UP
cg02400740	0.25214	0.283126	10.6258	6.60194e-25	6.72292e-24	45.1307	0.310952	0.0588122	-0.25214	7	19157938	R	I	TWIST1	TSS1500	island	TSS1500-island	chr7:19156050-19158042	TRUE	NA				UP
cg07447922	0.286505	0.31616	10.6246	6.67999e-25	6.79995e-24	45.119	0.347779	0.0612742	-0.286505	1	38230827	F	II	EPHA10	TSS200	island	TSS200-island	chr1:38229838-38230888	NA	NA				UP
cg08528984	0.271749	0.34043	10.6223	6.83004e-25	6.94874e-24	45.097	0.37042	0.098671	-0.271749	1	2985218	F	II	FLJ42875	TSS1500	island	TSS1500-island	chr1:2983925-2987962	NA	NA				UP
cg06732395	0.25844	0.347073	10.6219	6.85223e-25	6.9709e-24	45.0938	0.375594	0.117154	-0.25844	5	180018722	R	II	SCGB3A1	TSS1500	island	TSS1500-island	chr5:180017099-180019062	NA	TRUE				UP
cg08894761	0.296531	0.408288	10.6217	6.86333e-25	6.98178e-24	45.0922	0.441013	0.144482	-0.296531	2	31806234	F	II	SRD5A2	TSS200	island	TSS200-island	chr2:31805293-31806403	NA	NA				UP
cg02681173	0.291025	0.289445	10.6175	7.14245e-25	7.25854e-24	45.0527	0.321563	0.0305381	-0.291025	12	130527106	F	II	LOC100190940	TSS1500	island	TSS1500-island	chr12:130526915-130527117	NA	NA				UP
cg00922748	0.287973	0.454525	10.6136	7.41379e-25	7.52731e-24	45.0157	0.486306	0.198333	-0.287973	12	2944322	R	I	NRIP2	TSS200	opensea	TSS200-opensea		TRUE	TRUE				UP
cg17187183	0.183824	0.34587	10.6133	7.43955e-25	7.55257e-24	45.0123	0.366157	0.182333	-0.183824	4	55093834	R	II	PDGFRA	TSS1500	shore	TSS1500-shore	chr4:55094321-55094593	NA	NA				UP
cg18486707	0.21853	0.391719	10.6113	7.57875e-25	7.68906e-24	44.9939	0.415836	0.197306	-0.21853	6	33175225	F	II	RING1	TSS1500	shore	TSS1500-shore	chr6:33175561-33176387	NA	NA				UP
cg22125968	0.291223	0.289742	10.6098	7.68861e-25	7.79865e-24	44.9796	0.321881	0.0306582	-0.291223	13	43566472	F	I	EPSTI1	TSS200	island	TSS200-island	chr13:43566074-43566508	TRUE	TRUE		rs3809358		UP
cg00095594	0.278416	0.368484	10.6092	7.73068e-25	7.84015e-24	44.9742	0.39921	0.120795	-0.278416	1	236228625	F	I	NID1	TSS200	island	TSS200-island	chr1:236227682-236228817	TRUE	NA	high-CpG:234294997-234295293	rs7548918		UP
cg12175729	0.285801	0.318084	10.5975	8.64397e-25	8.74289e-24	44.8635	0.349625	0.0638235	-0.285801	8	140715540	R	I	KCNK9	TSS1500	island	TSS1500-island	chr8:140714585-140718259	NA	NA				UP
cg27569446	0.245332	0.416982	10.5922	9.08997e-25	9.1817e-24	44.8137	0.444057	0.198726	-0.245332	3	50378431	R	I	RASSF1	TSS200	island	TSS200-island	chr3:50377803-50378540	TRUE	NA				UP
cg14923157	0.281891	0.418897	10.5899	9.29035e-25	9.37992e-24	44.792	0.450006	0.168115	-0.281891	19	17138063	F	I	CPAMD8	TSS1500	opensea	TSS1500-opensea		NA	NA				UP
cg17833476	0.226578	0.341884	10.5897	9.30671e-25	9.39616e-24	44.7903	0.366889	0.140311	-0.226578	5	170736201	F	II	TLX3	TSS200	island	TSS200-island	chr5:170735169-170739863	NA	NA				UP
cg02012703	0.303397	0.32772	10.5864	9.60148e-25	9.68743e-24	44.7594	0.361203	0.0578061	-0.303397	19	30016478	F	I	VSTM2B	TSS1500	island	TSS1500-island	chr19:30015781-30021367	NA	NA		rs76640401		UP
cg20841134	0.138895	0.312423	10.5836	9.85889e-25	9.93829e-24	44.7332	0.327751	0.188856	-0.138895	2	64247030	R	II	VPS54	TSS1500	shore	TSS1500-shore	chr2:64245934-64246893	TRUE	NA				UP
cg26655299	0.185043	0.287483	10.5832	9.8951e-25	9.97272e-24	44.7295	0.307904	0.122861	-0.185043	3	12045672	F	I	SYN2	TSS200	island	TSS200-island	chr3:12045652-12046627	TRUE	NA				UP
cg17684657	0.238021	0.310002	10.5799	1.02104e-24	1.02831e-23	44.6984	0.33627	0.0982487	-0.238021	6	10886967	F	II	SYCP2L	TSS200	shore	TSS200-shore	chr6:10887184-10887622	NA	NA				UP
cg20633321	0.237059	0.287886	10.5787	1.03293e-24	1.03989e-23	44.687	0.314048	0.0769894	-0.237059	1	87793607	R	II	LMO4	TSS1500	shore	TSS1500-shore	chr1:87793802-87795142	NA	NA				UP
cg05347927	0.271063	0.326937	10.5781	1.03883e-24	1.04574e-23	44.6813	0.356852	0.0857888	-0.271063	20	24449668	F	I	TMEM90B	TSS200	shore	TSS200-shore	chr20:24449844-24452037	NA	NA				UP
cg16903217	0.247729	0.275176	10.5717	1.10364e-24	1.1094e-23	44.6213	0.302516	0.0547871	-0.247729	1	201915950	R	II	LMOD1	TSS1500	opensea	TSS1500-opensea		TRUE	NA				UP
cg00450824	0.295457	0.317508	10.5642	1.18434e-24	1.18862e-23	44.5514	0.350115	0.0546582	-0.295457	11	8615685	F	I	STK33	TSS200	island	TSS200-island	chr11:8615397-8615889	TRUE	NA				UP
cg00295572	0.281447	0.325335	10.5641	1.1854e-24	1.18959e-23	44.5505	0.356395	0.074948	-0.281447	1	3568236	F	I	TP73	TSS1500	island	TSS1500-island	chr1:3566445-3569636	NA	NA				UP
cg01414687	0.259882	0.372336	10.564	1.1874e-24	1.19152e-23	44.5488	0.401016	0.141135	-0.259882	1	31846873	F	I	FABP3	TSS1500	opensea	TSS1500-opensea		TRUE	TRUE				UP
cg11342452	0.229455	0.318517	10.5613	1.21738e-24	1.22078e-23	44.5241	0.34384	0.114385	-0.229455	10	134600463	R	I	NKX6-2	TSS1500	island	TSS1500-island	chr10:134597357-134602649	NA	NA				UP
cg14985989	0.272296	0.282904	10.5537	1.3088e-24	1.31028e-23	44.4523	0.312954	0.0406582	-0.272296	19	496428	R	I	MADCAM1	TSS200	island	TSS200-island	chr19:496158-496481	TRUE	NA				UP
cg14153737	0.211892	0.324582	10.5531	1.31593e-24	1.31731e-23	44.447	0.347967	0.136075	-0.211892	1	166136630	F	II	FAM78B	TSS1500	shore	TSS1500-shore	chr1:166134258-166136448	TRUE	NA				UP
cg19779211	0.303915	0.373068	10.5507	1.34574e-24	1.34619e-23	44.4248	0.406608	0.102693	-0.303915	11	2465491	F	II	KCNQ1	TSS1500	island	TSS1500-island	chr11:2465171-2465648	NA	NA				UP
cg03126946	0.312489	0.35367	10.5487	1.37135e-24	1.37141e-23	44.4061	0.388157	0.0756673	-0.312489	12	2944310	R	I	NRIP2	TSS200	opensea	TSS200-opensea		TRUE	TRUE				UP
cg17252960	0.255608	0.290533	10.536	1.54716e-24	1.54287e-23	44.2865	0.318742	0.0631332	-0.255608	6	19837350	F	II	ID4	TSS1500	shore	TSS1500-shore	chr6:19837504-19839314	TRUE	NA				UP
cg04431629	0.285695	0.415996	10.5352	1.55805e-24	1.55337e-23	44.2796	0.447525	0.16183	-0.285695	1	50890341	R	II	DMRTA2	TSS1500	island	TSS1500-island	chr1:50884228-50891471	NA	NA				UP
cg19310908	0.298025	0.397505	10.531	1.62143e-24	1.61504e-23	44.24	0.430395	0.13237	-0.298025	19	46800064	R	I	HIF3A	TSS1500	island	TSS1500-island	chr19:46800053-46800603	TRUE	NA				UP
cg00785170	0.210231	0.348957	10.527	1.68308e-24	1.67463e-23	44.203	0.372158	0.161927	-0.210231	1	201438757	F	II	PHLDA3	TSS1500	shore	TSS1500-shore	chr1:201437519-201438648	NA	NA				UP
cg25511429	0.229228	0.368767	10.5262	1.69725e-24	1.68838e-23	44.1947	0.394064	0.164837	-0.229228	6	6008125	R	II	NRN1	TSS1500	shore	TSS1500-shore	chr6:6008857-6009299	NA	NA				UP
cg10296410	0.269714	0.270648	10.5249	1.71711e-24	1.70768e-23	44.1832	0.300413	0.0306997	-0.269714	22	42095368	F	II	MEI1	TSS200	shore	TSS200-shore	chr22:42095414-42096189	TRUE	NA				UP
cg24676244	0.22839	0.391584	10.5245	1.72448e-24	1.71477e-23	44.179	0.416789	0.1884	-0.22839	7	11872050	F	II	THSD7A	TSS1500	opensea	TSS1500-opensea		NA	NA	low-CpG:11838260-11838702			UP
cg23590202	0.189914	0.365003	10.5236	1.73913e-24	1.72873e-23	44.1706	0.385962	0.196049	-0.189914	7	27188770	R	II	HOXA6	TSS1500	shore	TSS1500-shore	chr7:27190274-27191115	TRUE	NA				UP
cg04888113	0.221579	0.280031	10.5223	1.76041e-24	1.74906e-23	44.1585	0.304485	0.0829052	-0.221579	1	149784212	R	II	HIST2H2BF	TSS1500	shore	TSS1500-shore	chr1:149784592-149785212	TRUE	NA				UP
cg12683929	0.295753	0.375281	10.5222	1.76267e-24	1.7512e-23	44.1573	0.407921	0.112168	-0.295753	12	56109593	F	II	BLOC1S1	TSS1500	shore	TSS1500-shore	chr12:56109798-56110298	NA	NA				UP
cg27471124	0.152424	0.313941	10.5174	1.84436e-24	1.8307e-23	44.1124	0.330763	0.178339	-0.152424	11	109292789	F	I	C11orf87	TSS200	shore	TSS200-shore	chr11:109293519-109294983	NA	NA				UP
cg21126583	0.306484	0.339644	10.5089	1.99728e-24	1.97856e-23	44.0334	0.373468	0.0669837	-0.306484	7	145813421	F	I	CNTNAP2	TSS200	island	TSS200-island	chr7:145813030-145814084	TRUE	NA				UP
cg23602092	0.272217	0.381543	10.5061	2.05111e-24	2.03082e-23	44.007	0.411584	0.139368	-0.272217	10	70319645	R	II	TET1	TSS1500	shore	TSS1500-shore	chr10:70320130-70320822	TRUE	NA				UP
cg01388757	0.281037	0.395756	10.5054	2.06375e-24	2.04315e-23	44.001	0.426771	0.145734	-0.281037	2	102091195	R	II	RFX8	TSS200	shore	TSS200-shore	chr2:102090370-102091130	NA	TRUE				UP
cg04448487	0.282609	0.446991	10.5017	2.13723e-24	2.11393e-23	43.9663	0.478179	0.195571	-0.282609	20	42875777	R	II	GDAP1L1	TSS200	island	TSS200-island	chr20:42875764-42876184	TRUE	NA				UP
cg24514884	0.146812	0.328724	10.5017	2.13791e-24	2.11455e-23	43.966	0.344926	0.198114	-0.146812	6	134639203	F	I	SGK1	TSS200	shore	TSS200-shore	chr6:134638797-134639021	NA	NA				UP
cg00926400	0.231129	0.28897	10.4999	2.17331e-24	2.14874e-23	43.9497	0.314478	0.083349	-0.231129	2	198651498	F	I	BOLL	TSS1500	island	TSS1500-island	chr2:198649751-198651599	NA	NA				UP
cg05598363	0.212852	0.340691	10.4987	2.199e-24	2.17338e-23	43.938	0.364182	0.151329	-0.212852	5	139554307	R	II	C5orf32	TSS1500	shore	TSS1500-shore	chr5:139554389-139555457	NA	NA				UP
cg05087842	0.255721	0.398889	10.4952	2.2735e-24	2.24492e-23	43.905	0.427111	0.17139	-0.255721	8	99076605	R	II	C8orf47	TSS200	shore	TSS200-shore	chr8:99076754-99077244	NA	NA				UP
cg16713743	0.210265	0.283447	10.4915	2.35282e-24	2.32102e-23	43.871	0.306652	0.096387	-0.210265	21	34397135	F	II	OLIG2	TSS1500	island	TSS1500-island	chr21:34395128-34400245	NA	TRUE				UP
cg26330518	0.227767	0.27507	10.4666	2.97377e-24	2.91682e-23	43.6389	0.300207	0.0724398	-0.227767	8	24770342	F	I	NEFM	TSS1500	shore	TSS1500-shore	chr8:24770908-24772547	TRUE	NA				UP
cg19761848	0.273996	0.325873	10.464	3.04883e-24	2.98837e-23	43.6142	0.356112	0.0821153	-0.273996	2	237076815	R	I	GBX2	TSS200	island	TSS200-island	chr2:237071794-237078762	NA	NA				UP
cg11448068	0.23986	0.293729	10.4532	3.37497e-24	3.29986e-23	43.5135	0.3202	0.0803398	-0.23986	2	191045026	F	I	C2orf88	TSS1500	island	TSS1500-island	chr2:191044979-191045829	TRUE	TRUE				UP
cg22434409	0.296616	0.347168	10.4503	3.4663e-24	3.38672e-23	43.487	0.379903	0.0832867	-0.296616	4	21950722	R	I	KCNIP4	TSS1500	island	TSS1500-island	chr4:21950538-21950865	TRUE	NA				UP
cg09220361	0.261314	0.298558	10.44	3.81792e-24	3.72128e-23	43.3913	0.327397	0.0660831	-0.261314	5	161494515	R	II	GABRG2	TSS200	opensea	TSS200-opensea		NA	TRUE				UP
cg08934785	0.23836	0.397144	10.4321	4.11222e-24	4.0017e-23	43.3177	0.42345	0.18509	-0.23836	7	27196759	F	I	HOXA7	TSS1500	shore	TSS1500-shore	chr7:27198182-27198514	TRUE	NA				UP
cg14615784	0.291353	0.333849	10.4321	4.11337e-24	4.00271e-23	43.3174	0.366003	0.0746496	-0.291353	5	94955756	F	II	GPR150	TSS1500	island	TSS1500-island	chr5:94955630-94957244	NA	NA		rs10038242		UP
cg17296482	0.278218	0.288362	10.4311	4.1521e-24	4.0397e-23	43.3081	0.319066	0.0408481	-0.278218	12	4382188	F	II	CCND2	TSS1500	island	TSS1500-island	chr12:4378366-4382222	NA	TRUE				UP
cg12666279	0.30524	0.360575	10.4252	4.38883e-24	4.2638e-23	43.2532	0.394261	0.0890216	-0.30524	2	115918745	R	II	DPP10	TSS1500	island	TSS1500-island	chr2:115918737-115920765	NA	NA				UP
cg17922851	0.234866	0.304485	10.425	4.3957e-24	4.27035e-23	43.2516	0.330405	0.0955396	-0.234866	13	96297224	F	II	DZIP1	TSS1500	shore	TSS1500-shore	chr13:96296143-96297059	TRUE	NA				UP
cg16101346	0.29475	0.388948	10.4236	4.4537e-24	4.32583e-23	43.2386	0.421477	0.126727	-0.29475	1	186650479	R	II	PTGS2	TSS1500	shore	TSS1500-shore	chr1:186649310-186650081	NA	NA				UP
cg23230584	0.265067	0.292991	10.4163	4.76827e-24	4.62397e-23	43.171	0.322244	0.0571765	-0.265067	7	95025740	F	I	PON3	TSS200	island	TSS200-island	chr7:95025559-95026122	NA	NA				UP
cg20924470	0.270785	0.288301	10.4151	4.82347e-24	4.67643e-23	43.1596	0.318185	0.0473995	-0.270785	5	135265849	R	II	FBXL21	TSS200	island	TSS200-island	chr5:135265848-135266517	NA	TRUE	high-CpG:135293745-135293984			UP
cg08421126	0.344964	0.395106	10.4149	4.83092e-24	4.68334e-23	43.1581	0.433176	0.0882128	-0.344964	2	43019854	R	II	HAAO	TSS200	island	TSS200-island	chr2:43019665-43020509	NA	NA	high-CpG:42873185-42873845			UP
cg04154138	0.230229	0.291968	10.4148	4.83491e-24	4.68699e-23	43.1573	0.317376	0.0871469	-0.230229	19	53758521	R	I	ZNF677	TSS1500	shore	TSS1500-shore	chr19:53757819-53758148	TRUE	NA				UP
cg21604042	0.22904	0.325822	10.414	4.87162e-24	4.72177e-23	43.1498	0.351099	0.122059	-0.22904	6	35181401	R	II	SCUBE3	TSS1500	island	TSS1500-island	chr6:35181095-35182547	TRUE	NA				UP
cg23478293	0.271392	0.337083	10.4113	4.99693e-24	4.84046e-23	43.1246	0.367034	0.0956416	-0.271392	14	57279275	R	II	OTX2OS1	TSS1500	shore	TSS1500-shore	chr14:57278068-57278287	NA	NA				UP
cg13991233	0.260623	0.309311	10.4107	5.02403e-24	4.86587e-23	43.1192	0.338074	0.0774502	-0.260623	17	10102558	R	II	GAS7	TSS1500	shore	TSS1500-shore	chr17:10101034-10102440	TRUE	NA				UP
cg10959353	0.238468	0.292952	10.41	5.05567e-24	4.89582e-23	43.113	0.319269	0.080801	-0.238468	2	229046515	F	I	SPHKAP	TSS200	island	TSS200-island	chr2:229045957-229046553	NA	NA				UP
cg04207385	0.247102	0.281222	10.4089	5.11256e-24	4.9495e-23	43.1019	0.308492	0.0613898	-0.247102	6	88877064	F	II	CNR1	TSS1500	island	TSS1500-island	chr6:88875397-88877449	TRUE	NA				UP
cg00653960	0.25563	0.300302	10.4083	5.14106e-24	4.9761e-23	43.0964	0.328513	0.0728827	-0.25563	1	12123313	F	II	TNFRSF8	TSS200	shore	TSS200-shore	chr1:12123488-12124148	NA	NA				UP
cg27265170	0.218161	0.317959	10.4052	5.28808e-24	5.11433e-23	43.0685	0.342035	0.123873	-0.218161	1	50889510	F	I	DMRTA2	TSS1500	island	TSS1500-island	chr1:50884228-50891471	NA	NA				UP
cg18789663	0.270868	0.292953	10.4045	5.32333e-24	5.14666e-23	43.0619	0.322846	0.0519776	-0.270868	1	242688591	F	I	PLD5	TSS1500	island	TSS1500-island	chr1:242687922-242688682	TRUE	NA				UP
cg05126887	0.249943	0.29901	10.4036	5.37207e-24	5.1926e-23	43.0529	0.326594	0.0766506	-0.249943	6	56112548	R	II	COL21A1	TSS200	shore	TSS200-shore	chr6:56112188-56112444	NA	NA				UP
cg11699435	0.276899	0.333659	10.3983	5.64043e-24	5.44441e-23	43.0046	0.364217	0.0873183	-0.276899	13	95365673	R	II	SOX21	TSS1500	island	TSS1500-island	chr13:95363152-95366051	NA	NA				UP
cg14973421	0.275377	0.381809	10.395	5.81785e-24	5.61232e-23	42.9739	0.412199	0.136823	-0.275377	1	102462821	F	II	OLFM3	TSS200	opensea	TSS200-opensea		NA	NA				UP
cg03724423	0.187643	0.287313	10.395	5.82152e-24	5.61554e-23	42.9732	0.308022	0.120379	-0.187643	7	27170755	R	II	HOXA4	TSS1500	shore	TSS1500-shore	chr7:27169572-27170638	TRUE	TRUE				UP
cg20569108	0.202179	0.292327	10.3918	5.9939e-24	5.77592e-23	42.9443	0.31464	0.11246	-0.202179	10	21822303	F	II	MLLT10	TSS1500	shore	TSS1500-shore	chr10:21822850-21824410	NA	NA				UP
cg22900229	0.229278	0.285089	10.3896	6.12108e-24	5.89345e-23	42.9235	0.310393	0.0811145	-0.229278	2	25391773	R	II	POMC	TSS1500	island	TSS1500-island	chr2:25391072-25391875	NA	NA				UP
cg10333402	0.195865	0.286585	10.3885	6.18647e-24	5.9549e-23	42.913	0.308201	0.112336	-0.195865	7	100845647	R	I	MOGAT3	TSS1500	island	TSS1500-island	chr7:100845050-100845726	TRUE	NA				UP
cg24417499	0.229702	0.345438	10.3885	6.18721e-24	5.95545e-23	42.9129	0.370788	0.141086	-0.229702	1	33351653	R	II	HPCA	TSS1500	shore	TSS1500-shore	chr1:33351686-33352397	NA	NA				UP
cg24349665	0.276084	0.431069	10.3882	6.20124e-24	5.96861e-23	42.9106	0.461538	0.185453	-0.276084	8	75736723	F	II	PI15	TSS200	opensea	TSS200-opensea		NA	NA				UP
cg04344565	0.250331	0.273426	10.3864	6.30965e-24	6.06883e-23	42.8935	0.301053	0.0507214	-0.250331	8	140715646	F	I	KCNK9	TSS1500	island	TSS1500-island	chr8:140714585-140718259	NA	NA				UP
cg07121856	0.241749	0.310055	10.3817	6.58815e-24	6.32864e-23	42.8507	0.336735	0.0949857	-0.241749	7	95025736	F	I	PON3	TSS200	island	TSS200-island	chr7:95025559-95026122	NA	NA				UP
cg10824063	0.218795	0.29928	10.3805	6.6643e-24	6.39961e-23	42.8393	0.323426	0.10463	-0.218795	11	20690934	F	II	NELL1	TSS200	island	TSS200-island	chr11:20690579-20691845	NA	NA				UP
cg06561329	0.226203	0.306448	10.3787	6.77742e-24	6.50475e-23	42.8226	0.331412	0.105208	-0.226203	22	17602610	F	II	CECR6	TSS1500	island	TSS1500-island	chr22:17600563-17602611	NA	NA				UP
cg22461835	0.228267	0.31645	10.3769	6.89007e-24	6.60988e-23	42.8063	0.341642	0.113375	-0.228267	8	26723365	F	II	ADRA1A	TSS1500	island	TSS1500-island	chr8:26721642-26724566	NA	NA				UP
cg26515460	0.261948	0.291883	10.3668	7.57525e-24	7.25083e-23	42.7123	0.320792	0.0588439	-0.261948	20	983354	F	I	RSPO4	TSS1500	shore	TSS1500-shore	chr20:982652-983252	NA	NA				UP
cg25683268	0.245392	0.377435	10.3636	7.80222e-24	7.46177e-23	42.6831	0.404517	0.159125	-0.245392	17	53809564	F	II	TMEM100	TSS200	opensea	TSS200-opensea		NA	TRUE				UP
cg18882819	0.27221	0.285257	10.363	7.84355e-24	7.50045e-23	42.6778	0.315299	0.0430888	-0.27221	13	43566496	F	I	EPSTI1	TSS200	island	TSS200-island	chr13:43566074-43566508	TRUE	TRUE		rs3809358		UP
cg19084479	0.248189	0.389254	10.3591	8.134e-24	7.7725e-23	42.6418	0.416644	0.168455	-0.248189	7	44163941	F	I	POLD2	TSS1500	shore	TSS1500-shore	chr7:44162850-44163720	NA	NA				UP
cg01500945	0.268948	0.314227	10.3494	8.90781e-24	8.49211e-23	42.5518	0.343908	0.0749602	-0.268948	16	51185672	F	I	SALL1	TSS1500	island	TSS1500-island	chr16:51183699-51188763	TRUE	NA	high-CpG:49742657-49743175			UP
cg05680531	0.251415	0.279771	10.3476	9.05828e-24	8.63144e-23	42.5352	0.307517	0.0561024	-0.251415	7	136553327	R	II	CHRM2	TSS1500	shore	TSS1500-shore	chr7:136553854-136556194	NA	NA				UP
cg07802350	0.2767	0.334669	10.3445	9.32543e-24	8.87779e-23	42.5064	0.365205	0.0885051	-0.2767	2	176956573	R	I	HOXD13	TSS1500	island	TSS1500-island	chr2:176956504-176956707	NA	NA				UP
cg19014941	0.208126	0.32512	10.3444	9.32832e-24	8.88029e-23	42.5061	0.348089	0.139963	-0.208126	10	88127363	F	II	GRID1	TSS1500	island	TSS1500-island	chr10:88122924-88127364	NA	NA				UP
cg00352780	0.229449	0.389494	10.3436	9.40491e-24	8.9517e-23	42.498	0.414816	0.185367	-0.229449	20	33544183	R	II	GSS	TSS1500	shore	TSS1500-shore	chr20:33543082-33543846	NA	TRUE				UP
cg20491914	0.238718	0.396976	10.3329	1.03884e-23	9.86601e-23	42.3994	0.423321	0.184603	-0.238718	2	26915349	R	I	KCNK3	TSS1500	shore	TSS1500-shore	chr2:26915603-26916551	TRUE	NA				UP
cg23129478	0.293609	0.311885	10.3313	1.05454e-23	1.00103e-22	42.3845	0.344288	0.0506785	-0.293609	18	44337922	F	II	ST8SIA5	TSS1500	island	TSS1500-island	chr18:44337510-44338100	NA	NA				UP
cg07261419	0.257634	0.42753	10.3313	1.05469e-23	1.00112e-22	42.3844	0.455962	0.198328	-0.257634	19	36132507	R	II	ETV2	TSS200	shore	TSS200-shore	chr19:36134153-36135781	NA	NA				UP
cg22038059	0.220131	0.362182	10.3305	1.0618e-23	1.00769e-22	42.3778	0.386476	0.166345	-0.220131	19	18699342	F	II	C19orf60	TSS200	shore	TSS200-shore	chr19:18699422-18700554	NA	NA				UP
cg17040303	0.204304	0.332941	10.3298	1.06887e-23	1.01413e-22	42.3712	0.355488	0.151184	-0.204304	21	38070535	R	I	SIM2	TSS1500	island	TSS1500-island	chr21:38068193-38073891	NA	NA				UP
cg00355281	0.246407	0.287049	10.3264	1.10345e-23	1.04599e-22	42.3396	0.314242	0.0678358	-0.246407	7	24323767	F	II	NPY	TSS200	island	TSS200-island	chr7:24323558-24325080	NA	NA				UP
cg22313574	0.217911	0.360461	10.324	1.12839e-23	1.06905e-22	42.3175	0.38451	0.166599	-0.217911	8	27468981	F	II	CLU	TSS200	shelf	TSS200-shelf	chr8:27471954-27472523	NA	TRUE		rs9331887		UP
cg05474726	0.281049	0.324741	10.3236	1.13219e-23	1.07253e-22	42.3141	0.355758	0.0747085	-0.281049	8	65291523	F	II	MIR124-2	TSS200	shore	TSS200-shore	chr8:65290108-65290946	NA	NA				UP
cg19595012	0.242796	0.290023	10.322	1.1499e-23	1.08878e-22	42.2988	0.316818	0.0740224	-0.242796	4	81106312	F	I	PRDM8	TSS200	shore	TSS200-shore	chr4:81104761-81105527	TRUE	NA		rs1996453		UP
cg15786837	0.250838	0.315894	10.3192	1.1798e-23	1.11622e-22	42.2733	0.343577	0.0927391	-0.250838	17	46806935	F	II	HOXB13	TSS1500	shore	TSS1500-shore	chr17:46805553-46806148	NA	NA				UP
cg02930996	0.274049	0.403572	10.3169	1.2056e-23	1.14029e-22	42.2519	0.433816	0.159767	-0.274049	18	29265842	F	II	B4GALT6	TSS1500	shore	TSS1500-shore	chr18:29264703-29265504	TRUE	NA				UP
cg02527472	0.256762	0.300874	10.3162	1.21305e-23	1.14701e-22	42.2458	0.32921	0.0724479	-0.256762	11	27743348	F	II	BDNF	TSS1500	shore	TSS1500-shore	chr11:27743472-27744564	NA	NA				UP
cg25479916	0.339999	0.371008	10.3105	1.27985e-23	1.20859e-22	42.1927	0.408531	0.0685317	-0.339999	6	27841392	F	II	HIST1H4L	TSS200	shore	TSS200-shore	chr6:27839698-27840069	NA	NA				UP
cg07076175	0.250551	0.384505	10.3103	1.28196e-23	1.21055e-22	42.1911	0.412156	0.161605	-0.250551	8	53478053	R	I	FAM150A	TSS200	island	TSS200-island	chr8:53477544-53478627	NA	NA				UP
cg03648334	0.305214	0.320222	10.3086	1.30217e-23	1.22916e-22	42.1756	0.353905	0.0486909	-0.305214	3	154797508	R	II	MME	TSS1500	island	TSS1500-island	chr3:154797398-154797988	TRUE	NA				UP
cg07834955	0.327671	0.356499	10.3062	1.33118e-23	1.25592e-22	42.1537	0.392661	0.0649898	-0.327671	10	99531879	F	I	SFRP5	TSS200	island	TSS200-island	chr10:99531025-99531968	TRUE	NA				UP
cg05303132	0.226874	0.285688	10.3055	1.34049e-23	1.26456e-22	42.1468	0.310725	0.083851	-0.226874	1	2984631	F	I	FLJ42875	TSS1500	island	TSS1500-island	chr1:2983925-2987962	NA	NA				UP
cg25818214	0.231495	0.352985	10.2945	1.48364e-23	1.396e-22	42.0463	0.378532	0.147038	-0.231495	3	64211155	R	II	PRICKLE2	TSS200	opensea	TSS200-opensea		TRUE	TRUE				UP
cg27539986	0.248487	0.330117	10.2928	1.50784e-23	1.41814e-22	42.0303	0.35754	0.109053	-0.248487	1	6664103	R	I	KLHL21	TSS1500	shore	TSS1500-shore	chr1:6661776-6663844	NA	NA				UP
cg02959637	0.241158	0.319899	10.2921	1.51748e-23	1.42685e-22	42.024	0.346513	0.105356	-0.241158	11	64513289	F	II	RASGRP2	TSS1500	island	TSS1500-island	chr11:64509433-64513826	NA	NA				UP
cg18137704	0.189812	0.286399	10.2918	1.52251e-23	1.43142e-22	42.0207	0.307346	0.117534	-0.189812	22	17602681	R	II	CECR6	TSS1500	shore	TSS1500-shore	chr22:17600563-17602611	TRUE	NA				UP
cg17371081	0.312546	0.358365	10.2893	1.55689e-23	1.46273e-22	41.9986	0.392858	0.0803115	-0.312546	11	20690957	F	II	NELL1	TSS200	island	TSS200-island	chr11:20690579-20691845	NA	NA				UP
cg26095405	0.218082	0.276334	10.2886	1.5676e-23	1.4725e-22	41.9918	0.300402	0.0823194	-0.218082	15	74726486	F	II	SEMA7A	TSS200	island	TSS200-island	chr15:74725323-74726487	NA	NA				UP
cg13524082	0.176256	0.30769	10.2883	1.57149e-23	1.47606e-22	41.9893	0.327142	0.150886	-0.176256	11	119294283	R	I	THY1	TSS200	shore	TSS200-shore	chr11:119292689-119292891	NA	NA				UP
cg00466268	0.267297	0.317275	10.2776	1.73544e-23	1.62649e-22	41.891	0.346774	0.0794772	-0.267297	3	164914621	F	II	SLITRK3	TSS200	opensea	TSS200-opensea		NA	NA		rs10560381		UP
cg02789485	0.212407	0.340045	10.2754	1.77188e-23	1.65963e-22	41.8704	0.363486	0.151079	-0.212407	12	75783428	R	II	GLIPR1L2	TSS1500	shore	TSS1500-shore	chr12:75784799-75785241	NA	NA				UP
cg06131802	0.231836	0.359548	10.267	1.91583e-23	1.79105e-22	41.793	0.385134	0.153298	-0.231836	16	30661708	R	II	PRR14	TSS1500	shore	TSS1500-shore	chr16:30661983-30663253	NA	NA				UP
cg05698069	0.209889	0.360126	10.2661	1.93193e-23	1.80556e-22	41.7847	0.38329	0.1734	-0.209889	8	22436246	F	II	PDLIM2	TSS1500	shore	TSS1500-shore	chr8:22436295-22437076	TRUE	NA				UP
cg07919466	0.215605	0.305142	10.2606	2.03271e-23	1.89714e-22	41.7343	0.328936	0.113331	-0.215605	19	50833956	F	II	KCNC3	TSS1500	island	TSS1500-island	chr19:50833813-50834128	TRUE	NA				UP
cg00773902	0.323879	0.341559	10.2605	2.0349e-23	1.89913e-22	41.7333	0.377303	0.0534235	-0.323879	19	19007324	F	I	GDF1	TSS1500	island	TSS1500-island	chr19:19006031-19007546	NA	NA	high-CpG:18867694-18868396			UP
cg16812519	0.215765	0.342851	10.2559	2.12247e-23	1.97906e-22	41.6915	0.366663	0.150898	-0.215765	16	58498754	F	II	NDRG4	TSS200	shore	TSS200-shore	chr16:58497033-58498595	TRUE	NA				UP
cg17211349	0.22813	0.323433	10.254	2.16058e-23	2.0136e-22	41.6739	0.34861	0.12048	-0.22813	3	164915015	R	I	SLITRK3	TSS1500	opensea	TSS1500-opensea		NA	NA				UP
cg01508380	0.256555	0.285863	10.2513	2.21483e-23	2.06303e-22	41.6493	0.314176	0.0576212	-0.256555	14	23305585	F	II	MMP14	TSS1500	shore	TSS1500-shore	chr14:23305893-23307013	NA	NA				UP
cg11232944	0.15421	0.329022	10.2467	2.31144e-23	2.15119e-22	41.607	0.346041	0.191831	-0.15421	1	18433572	F	II	IGSF21	TSS1500	shore	TSS1500-shore	chr1:18434105-18434813	NA	TRUE				UP
cg02384481	0.200079	0.316981	10.244	2.36873e-23	2.20288e-22	41.5828	0.339062	0.138983	-0.200079	12	117320134	R	II	HRK	TSS1500	shore	TSS1500-shore	chr12:117318708-117319521	NA	NA				UP
cg14182974	0.258141	0.422382	10.2417	2.42136e-23	2.25035e-22	41.561	0.45087	0.19273	-0.258141	9	4791918	F	I	RCL1	TSS1500	shore	TSS1500-shore	chr9:4792556-4793553	NA	NA				UP
cg14352658	0.179583	0.342926	10.235	2.57594e-23	2.39061e-22	41.4997	0.362745	0.183162	-0.179583	9	134407172	F	II	UCK1	TSS1500	island	TSS1500-island	chr9:134406025-134407173	NA	NA				UP
cg25315816	0.218571	0.289412	10.2326	2.63346e-23	2.44293e-22	41.4778	0.313533	0.0949622	-0.218571	12	96252245	R	I	SNRPF	TSS1500	island	TSS1500-island	chr12:96252020-96252246	NA	NA				UP
cg02888131	0.251818	0.292607	10.2325	2.63425e-23	2.44359e-22	41.4775	0.320397	0.068579	-0.251818	15	58357987	R	II	ALDH1A2	TSS200	island	TSS200-island	chr15:58357309-58358776	NA	TRUE				UP
cg01114937	0.289127	0.376959	10.227	2.77252e-23	2.5682e-22	41.4269	0.408867	0.119741	-0.289127	6	85474585	F	II	TBX18	TSS1500	shore	TSS1500-shore	chr6:85472702-85474132	TRUE	NA		rs35260062		UP
cg04743945	0.243255	0.294836	10.2243	2.84356e-23	2.63221e-22	41.4018	0.321682	0.0784268	-0.243255	7	86273058	R	II	GRM3	TSS200	opensea	TSS200-opensea		NA	NA				UP
cg16612998	0.249711	0.318415	10.2222	2.89757e-23	2.68031e-22	41.3832	0.345973	0.0962622	-0.249711	11	46940465	F	I	LRP4	TSS1500	shore	TSS1500-shore	chr11:46939358-46940118	TRUE	NA				UP
cg25400396	0.251427	0.415687	10.2155	3.0833e-23	2.8484e-22	41.3216	0.443434	0.192007	-0.251427	19	58400559	F	II	ZNF814	TSS200	shore	TSS200-shore	chr19:58399945-58400276	TRUE	NA				UP
cg09339194	0.248129	0.277655	10.214	3.12601e-23	2.88739e-22	41.308	0.305038	0.0569092	-0.248129	20	61051585	F	I	GATA5	TSS1500	island	TSS1500-island	chr20:61049361-61051897	TRUE	NA				UP
cg01863682	0.236391	0.281392	10.2095	3.25937e-23	3.00713e-22	41.2666	0.30748	0.0710889	-0.236391	2	182545771	R	II	NEUROD1	TSS1500	shelf	TSS1500-shelf	chr2:182547873-182549177	NA	TRUE				UP
cg24021113	0.259324	0.353853	10.2054	3.38369e-23	3.11819e-22	41.2295	0.382472	0.123148	-0.259324	6	3752849	R	II	C6orf145	TSS1500	shore	TSS1500-shore	chr6:3750788-3752767	NA	NA				UP
cg15861585	0.240315	0.323196	10.2035	3.44264e-23	3.17165e-22	41.2124	0.349717	0.109402	-0.240315	11	637038	F	I	DRD4	TSS1500	island	TSS1500-island	chr11:636906-640628	NA	NA				UP
cg01915516	0.276502	0.31313	10.1995	3.57449e-23	3.29018e-22	41.1752	0.343645	0.0671429	-0.276502	1	3568243	F	I	TP73	TSS1500	island	TSS1500-island	chr1:3566445-3569636	NA	NA				UP
cg02893180	0.304573	0.450317	10.1982	3.61622e-23	3.32751e-22	41.1637	0.48393	0.179357	-0.304573	22	50919493	R	I	ADM2	TSS1500	island	TSS1500-island	chr22:50919453-50920376	NA	NA				UP
cg07129523	0.250229	0.326669	10.1979	3.62463e-23	3.33506e-22	41.1614	0.354284	0.104055	-0.250229	5	140501403	R	I	PCDHB4	TSS200	shore	TSS200-shore	chr5:140502890-140503804	NA	NA				UP
cg04564030	0.271973	0.279173	10.1941	3.75435e-23	3.45097e-22	41.1266	0.309188	0.0372155	-0.271973	18	63417392	F	II	CDH7	TSS1500	shore	TSS1500-shore	chr18:63417775-63418640	NA	NA				UP
cg03061435	0.227959	0.401744	10.1895	3.91963e-23	3.59958e-22	41.0839	0.426901	0.198943	-0.227959	1	205537833	R	II	MFSD4	TSS1500	island	TSS1500-island	chr1:205537751-205538443	NA	NA				UP
cg18237551	0.259419	0.277019	10.1853	4.07374e-23	3.73721e-22	41.0457	0.305649	0.0462296	-0.259419	5	150284600	R	I	ZNF300	TSS1500	island	TSS1500-island	chr5:150284385-150284635	TRUE	NA				UP
cg08528626	0.266065	0.306828	10.1843	4.11001e-23	3.76861e-22	41.0369	0.336191	0.0701255	-0.266065	2	107503728	F	II	ST6GAL2	TSS200	island	TSS200-island	chr2:107502353-107504216	TRUE	NA	high-CpG:106869949-106870311			UP
cg00234616	0.185071	0.34627	10.1841	4.11651e-23	3.77426e-22	41.0353	0.366695	0.181624	-0.185071	2	74740572	F	II	TLX2	TSS1500	island	TSS1500-island	chr2:74740455-74743795	NA	NA	high-CpG:74594080-74594095			UP
cg17037282	0.244354	0.303934	10.184	4.12223e-23	3.77941e-22	41.034	0.330901	0.0865469	-0.244354	5	50678928	R	I	ISL1	TSS200	island	TSS200-island	chr5:50678632-50679375	TRUE	NA				UP
cg16803596	0.25186	0.375884	10.1832	4.15257e-23	3.8065e-22	41.0267	0.403679	0.151819	-0.25186	8	11561498	F	I	GATA4	TSS1500	island	TSS1500-island	chr8:11559596-11562956	TRUE	TRUE			rs34521035	UP
cg20387815	0.244796	0.339922	10.1807	4.24946e-23	3.8928e-22	41.0038	0.366938	0.122142	-0.244796	2	25391666	F	I	POMC	TSS200	island	TSS200-island	chr2:25391072-25391875	NA	NA				UP
cg23255835	0.308997	0.3349	10.1803	4.26331e-23	3.90507e-22	41.0006	0.369001	0.0600041	-0.308997	2	29338121	R	I	CLIP4	TSS200	island	TSS200-island	chr2:29337983-29338909	TRUE	NA	high-CpG:29191546-29192008			UP
cg15237265	0.258059	0.35477	10.1784	4.34014e-23	3.97373e-22	40.9829	0.38325	0.125191	-0.258059	18	53257153	R	I	TCF4	TSS1500	island	TSS1500-island	chr18:53257018-53257309	TRUE	NA				UP
cg02716635	0.291912	0.386435	10.1781	4.34952e-23	3.9821e-22	40.9808	0.41865	0.126738	-0.291912	12	97857304	F	II	RMST	TSS1500	opensea	TSS1500-opensea		NA	NA				UP
cg13052034	0.276511	0.409063	10.1774	4.38083e-23	4.00936e-22	40.9737	0.439579	0.163068	-0.276511	1	66999238	R	I	SGIP1	TSS1500	shore	TSS1500-shore	chr1:66998728-66999060	TRUE	NA				UP
cg08016363	0.2578	0.381603	10.1734	4.54459e-23	4.15532e-22	40.9373	0.410054	0.152255	-0.2578	17	21118577	F	II	TMEM11	TSS1500	shore	TSS1500-shore	chr17:21116850-21118031	NA	NA		rs59253142		UP
cg21867345	0.250621	0.398807	10.1721	4.59704e-23	4.20203e-22	40.926	0.426466	0.175845	-0.250621	3	44596536	R	II	ZNF167	TSS200	island	TSS200-island	chr3:44596535-44597018	TRUE	NA				UP
cg00464519	0.224103	0.317644	10.1692	4.72198e-23	4.31426e-22	40.8994	0.342376	0.118273	-0.224103	9	37034655	F	II	PAX5	TSS200	island	TSS200-island	chr9:37034135-37038341	NA	NA		rs3758180		UP
cg01997006	0.251735	0.370509	10.1668	4.82761e-23	4.40805e-22	40.8775	0.398291	0.146556	-0.251735	20	49410882	F	I	BCAS4	TSS1500	shore	TSS1500-shore	chr20:49411401-49412142	NA	NA		rs6020751		UP
cg13121699	0.279838	0.404253	10.1632	4.98999e-23	4.5524e-22	40.8447	0.435136	0.155298	-0.279838	2	185462397	R	II	ZNF804A	TSS1500	shore	TSS1500-shore	chr2:185463208-185463589	NA	NA				UP
cg07398767	0.201573	0.289537	10.1589	5.18914e-23	4.72914e-22	40.806	0.311783	0.11021	-0.201573	17	50237205	F	II	CA10	TSS1500	shore	TSS1500-shore	chr17:50235175-50236466	NA	NA				UP
cg04415270	0.26953	0.405716	10.1545	5.40696e-23	4.92197e-22	40.7652	0.435461	0.165931	-0.26953	2	102091202	R	II	RFX8	TSS200	shore	TSS200-shore	chr2:102090370-102091130	TRUE	TRUE				UP
cg02076698	0.225839	0.284221	10.1537	5.44428e-23	4.95527e-22	40.7584	0.309144	0.0833054	-0.225839	6	127840530	R	II	C6orf174	TSS200	shelf	TSS200-shelf	chr6:127836730-127837706	NA	NA				UP
cg07765621	0.274295	0.293545	10.1517	5.54822e-23	5.04705e-22	40.7397	0.323816	0.0495211	-0.274295	5	178018015	F	II	COL23A1	TSS1500	shore	TSS1500-shore	chr5:178016558-178017670	TRUE	TRUE				UP
cg19178853	0.273628	0.278349	10.1417	6.077e-23	5.5136e-22	40.6495	0.308546	0.0349184	-0.273628	4	174450408	F	I	NBLA00301	TSS1500	island	TSS1500-island	chr4:174450046-174451469	TRUE	NA	high-CpG:174686771-174687146			UP
cg26301953	0.248656	0.274253	10.1366	6.36876e-23	5.77229e-22	40.6031	0.301695	0.0530381	-0.248656	6	32164503	R	II	GPSM3	TSS1500	shore	TSS1500-shore	chr6:32163292-32164383	NA	NA				UP
cg18313899	0.216187	0.277506	10.1331	6.57594e-23	5.95515e-22	40.5714	0.301365	0.0851776	-0.216187	6	118228498	F	II	SLC35F1	TSS200	island	TSS200-island	chr6:118228042-118229811	TRUE	NA		rs2788996		UP
cg20674577	0.239986	0.340129	10.1283	6.87116e-23	6.21455e-22	40.5279	0.366614	0.126628	-0.239986	20	58179540	F	II	PHACTR3	TSS200	shore	TSS200-shore	chr20:58179808-58180787	NA	NA				UP
cg00959249	0.269358	0.274651	10.1278	6.90684e-23	6.24615e-22	40.5227	0.304378	0.0350198	-0.269358	5	95768997	F	II	PCSK1	TSS200	island	TSS200-island	chr5:95768874-95769080	NA	NA				UP
cg19864758	0.251753	0.277278	10.1277	6.91294e-23	6.2515e-22	40.5219	0.305061	0.0533082	-0.251753	20	17206720	F	I	PCSK2	TSS1500	island	TSS1500-island	chr20:17206528-17206952	NA	TRUE				UP
cg06399164	0.165948	0.336283	10.1232	7.20224e-23	6.50533e-22	40.4813	0.354598	0.188649	-0.165948	3	42695035	R	II	ZBTB47	TSS200	shore	TSS200-shore	chr3:42695528-42696575	NA	NA				UP
cg24166893	0.256361	0.335807	10.1228	7.22781e-23	6.52808e-22	40.4777	0.364099	0.107737	-0.256361	2	185462338	R	II	ZNF804A	TSS1500	shore	TSS1500-shore	chr2:185463208-185463589	NA	NA				UP
cg16762735	0.196086	0.316619	10.1058	8.44362e-23	7.5939e-22	40.3238	0.338259	0.142173	-0.196086	4	188916814	F	II	ZFP42	TSS200	island	TSS200-island	chr4:188916605-188916876	NA	NA				UP
cg02867763	0.208314	0.325944	10.1035	8.6271e-23	7.75665e-22	40.3025	0.348933	0.140619	-0.208314	5	140734721	R	II	PCDHGA4	TSS200	island	TSS200-island	chr5:140734720-140735028	NA	NA				UP
cg25923214	0.240032	0.319264	10.103	8.66256e-23	7.78792e-22	40.2984	0.345754	0.105722	-0.240032	17	74864205	R	I	MGAT5B	TSS1500	island	TSS1500-island	chr17:74864170-74866657	NA	NA				UP
cg09619271	0.246321	0.274458	10.0987	9.01675e-23	8.09928e-22	40.2587	0.301642	0.0553214	-0.246321	7	45961289	F	I	IGFBP3	TSS1500	island	TSS1500-island	chr7:45960137-45961347	TRUE	NA				UP
cg07271264	0.231275	0.333106	10.0731	1.13858e-22	1.01698e-21	40.0277	0.358629	0.127354	-0.231275	11	17740977	F	II	MYOD1	TSS200	island	TSS200-island	chr11:17740789-17743779	TRUE	NA		rs66677658		UP
cg21711132	0.226656	0.330092	10.0628	1.25106e-22	1.11503e-21	39.9344	0.355106	0.12845	-0.226656	15	27215952	R	II	GABRG3	TSS1500	island	TSS1500-island	chr15:27215951-27216856	NA	NA				UP
cg09817427	0.204868	0.280405	10.0583	1.30376e-22	1.16073e-21	39.8935	0.303014	0.0981462	-0.204868	6	85474313	R	II	TBX18	TSS1500	shore	TSS1500-shore	chr6:85472702-85474132	TRUE	NA				UP
cg16516400	0.237381	0.407648	10.0537	1.3589e-22	1.20811e-21	39.8525	0.433845	0.196464	-0.237381	1	231177201	R	II	FAM89A	TSS1500	shore	TSS1500-shore	chr1:231175062-231176317	NA	NA				UP
cg20771178	0.242231	0.298111	10.0514	1.38865e-22	1.23385e-21	39.831	0.324844	0.0826133	-0.242231	11	8615675	F	I	STK33	TSS200	island	TSS200-island	chr11:8615397-8615889	TRUE	NA				UP
cg03817667	0.246576	0.292909	10.049	1.41897e-22	1.25993e-21	39.8097	0.320121	0.0735449	-0.246576	7	54609953	F	I	VSTM2A	TSS200	island	TSS200-island	chr7:54609734-54610140	TRUE	NA				UP
cg20702913	0.229279	0.357744	10.0467	1.44934e-22	1.28619e-21	39.7887	0.383048	0.153769	-0.229279	2	10183115	F	II	KLF11	TSS1500	island	TSS1500-island	chr2:10182635-10184702	NA	NA		rs73157729		UP
cg04735310	0.178866	0.290921	10.0463	1.45417e-22	1.29034e-21	39.7854	0.310661	0.131795	-0.178866	17	46711051	F	II	MIR196A1	TSS1500	island	TSS1500-island	chr17:46710812-46711419	NA	NA				UP
cg08949164	0.262726	0.308486	10.0365	1.59036e-22	1.40781e-21	39.6967	0.337481	0.0747544	-0.262726	16	1383433	F	II	BAIAP3	TSS1500	island	TSS1500-island	chr16:1382916-1384735	TRUE	NA				UP
cg10418524	0.239904	0.302469	10.0336	1.63249e-22	1.44428e-21	39.6708	0.328944	0.0890408	-0.239904	2	176956678	R	I	HOXD13	TSS1500	island	TSS1500-island	chr2:176956504-176956707	NA	NA				UP
cg09826188	0.248408	0.276106	10.033	1.64131e-22	1.45197e-21	39.6655	0.30352	0.0551125	-0.248408	3	99979421	R	II	TBC1D23	TSS1500	shore	TSS1500-shore	chr3:99979678-99980038	NA	NA				UP
cg22855255	0.259752	0.379158	10.0322	1.65259e-22	1.46156e-21	39.6587	0.407824	0.148072	-0.259752	17	50237267	R	II	CA10	TSS1500	shore	TSS1500-shore	chr17:50235175-50236466	NA	NA				UP
cg27086874	0.258242	0.40036	10.0309	1.67343e-22	1.47953e-21	39.6463	0.428859	0.170618	-0.258242	5	140613820	F	II	PCDHB18	TSS200	shore	TSS200-shore	chr5:140615391-140616353	NA	NA				UP
cg10316474	0.161558	0.300679	10.0307	1.67527e-22	1.48112e-21	39.6452	0.318508	0.156951	-0.161558	22	39410068	R	II	APOBEC3C	TSS200	opensea	TSS200-opensea		NA	NA				UP
cg11500467	0.261387	0.324195	10.0223	1.8085e-22	1.59572e-21	39.5694	0.353042	0.0916545	-0.261387	10	26504580	R	II	GAD2	TSS1500	island	TSS1500-island	chr10:26504383-26507434	TRUE	NA				UP
cg08009622	0.265175	0.309152	10.0216	1.81997e-22	1.60554e-21	39.5632	0.338417	0.073242	-0.265175	6	75916327	R	II	COL12A1	TSS1500	island	TSS1500-island	chr6:75914705-75916387	TRUE	NA				UP
cg26172504	0.183264	0.321973	10.0155	1.92416e-22	1.69491e-21	39.5081	0.342198	0.158935	-0.183264	19	51487478	R	I	KLK7	TSS1500	opensea	TSS1500-opensea		NA	NA				UP
cg17459298	0.232357	0.365919	10.0153	1.92845e-22	1.69856e-21	39.5059	0.391562	0.159206	-0.232357	12	43946341	R	II	ADAMTS20	TSS1500	shore	TSS1500-shore	chr12:43944719-43946285	NA	NA				UP
cg26145959	0.235378	0.282674	10.015	1.93309e-22	1.70255e-21	39.5035	0.308651	0.0732726	-0.235378	6	44310257	F	II	SPATS1	TSS200	opensea	TSS200-opensea		NA	NA				UP
cg08058894	0.276835	0.311818	10.0103	2.01779e-22	1.77494e-21	39.461	0.34237	0.065535	-0.276835	20	42544178	F	II	TOX2	TSS1500	island	TSS1500-island	chr20:42543097-42545137	TRUE	NA				UP
cg05483509	0.232921	0.34858	10.0081	2.05794e-22	1.80937e-21	39.4415	0.374286	0.141365	-0.232921	16	2563435	R	II	ATP6V0C	TSS1500	island	TSS1500-island	chr16:2563430-2564903	NA	NA				UP
cg23153655	0.249701	0.319977	10.0047	2.12232e-22	1.86467e-21	39.411	0.347534	0.0978337	-0.249701	2	10220816	R	II	CYS1	TSS1500	island	TSS1500-island	chr2:10219802-10221016	TRUE	NA				UP
cg12135573	0.165485	0.294061	10.0019	2.17811e-22	1.9122e-21	39.3853	0.312324	0.14684	-0.165485	7	100809997	F	I	VGF	TSS1500	shore	TSS1500-shore	chr7:100806279-100809064	NA	TRUE				UP
cg13434989	0.274739	0.278014	10.0016	2.1821e-22	1.91556e-21	39.3835	0.308335	0.0335954	-0.274739	13	78493305	F	II	EDNRB	TSS1500	island	TSS1500-island	chr13:78492425-78493382	NA	TRUE				UP
cg06644553	0.171196	0.349304	10.001	2.19575e-22	1.92744e-21	39.3773	0.368198	0.197002	-0.171196	5	115297723	R	II	LVRN	TSS1500	island	TSS1500-island	chr5:115297607-115298093	NA	TRUE				UP
cg10184740	0.241836	0.292494	9.99903	2.23449e-22	1.96013e-21	39.36	0.319183	0.0773471	-0.241836	7	19813149	R	II	TMEM196	TSS1500	shore	TSS1500-shore	chr7:19812569-19813005	NA	NA				UP
cg02335804	0.235906	0.316729	9.99888	2.23761e-22	1.96272e-21	39.3586	0.342764	0.106858	-0.235906	17	36105239	R	II	HNF1B	TSS200	shore	TSS200-shore	chr17:36105334-36105583	NA	NA	high-CpG:33178682-33179353			UP
cg19592336	0.273781	0.280344	9.99542	2.30892e-22	2.02333e-21	39.3275	0.310559	0.0367776	-0.273781	6	28129416	R	I	ZNF389	TSS200	opensea	TSS200-opensea		TRUE	TRUE				UP
cg05118764	0.266886	0.289398	9.99416	2.33545e-22	2.0458e-21	39.3162	0.318852	0.0519654	-0.266886	3	183993721	R	II	ECE2	TSS200	shore	TSS200-shore	chr3:183993905-183994347	NA	TRUE				UP
cg19915711	0.275514	0.273213	9.99042	2.41616e-22	2.11491e-21	39.2826	0.303619	0.028105	-0.275514	13	43566421	F	II	EPSTI1	TSS200	island	TSS200-island	chr13:43566074-43566508	TRUE	TRUE		rs74062052		UP
cg15173134	0.296459	0.323811	9.98148	2.62006e-22	2.28891e-21	39.2024	0.356529	0.0600694	-0.296459	10	119000638	R	I	SLC18A2	TSS200	island	TSS200-island	chr10:119000435-119001530	NA	NA				UP
cg05986933	0.235717	0.285199	9.98056	2.64189e-22	2.30739e-21	39.1942	0.311212	0.0754959	-0.235717	2	43020457	F	II	HAAO	TSS1500	island	TSS1500-island	chr2:43019665-43020509	TRUE	NA				UP
cg23428985	0.30692	0.316982	9.97754	2.71519e-22	2.36951e-21	39.1671	0.350854	0.0439347	-0.30692	2	29338113	R	I	CLIP4	TSS200	island	TSS200-island	chr2:29337983-29338909	TRUE	NA	high-CpG:29191546-29192008			UP
cg07176692	0.232406	0.403379	9.97514	2.7749e-22	2.42026e-21	39.1455	0.429027	0.196621	-0.232406	1	113500329	F	II	SLC16A1	TSS1500	shore	TSS1500-shore	chr1:113498366-113499312	TRUE	NA		rs41283092	rs79527611	UP
cg04104132	0.214934	0.351015	9.96993	2.9091e-22	2.5347e-21	39.0988	0.374735	0.159802	-0.214934	11	2465440	R	II	KCNQ1	TSS1500	island	TSS1500-island	chr11:2465171-2465648	NA	NA				UP
cg09840968	0.264287	0.293954	9.9648	3.04722e-22	2.65165e-21	39.0528	0.323121	0.0588342	-0.264287	15	37394840	R	II	MEIS2	TSS1500	shore	TSS1500-shore	chr15:37393666-37394248	NA	NA				UP
cg05781641	0.196217	0.361914	9.96439	3.05849e-22	2.66139e-21	39.0492	0.383569	0.187352	-0.196217	1	91870450	R	I	HFM1	TSS200	shore	TSS200-shore	chr1:91869876-91870390	TRUE	NA				UP
cg04251368	0.238053	0.339028	9.95352	3.37452e-22	2.92739e-21	38.9518	0.3653	0.127247	-0.238053	11	2890587	R	I	KCNQ1DN	TSS1500	island	TSS1500-island	chr11:2890388-2891337	NA	NA				UP
cg04395689	0.28694	0.402087	9.95345	3.37665e-22	2.92916e-21	38.9512	0.433754	0.146814	-0.28694	8	20054372	F	II	ATP6V1B2	TSS1500	shore	TSS1500-shore	chr8:20054546-20055027	NA	NA		rs73614558		UP
cg16358826	0.243014	0.296167	9.95314	3.38612e-22	2.93716e-21	38.9484	0.322986	0.0799717	-0.243014	4	46996264	R	II	GABRA4	TSS1500	shore	TSS1500-shore	chr4:46995128-46995872	NA	NA				UP
cg27346707	0.238999	0.357982	9.9497	3.49303e-22	3.02772e-21	38.9176	0.384358	0.145359	-0.238999	5	126626348	R	II	MEGF10	TSS200	island	TSS200-island	chr5:126626053-126626901	TRUE	TRUE				UP
cg06312283	0.240235	0.337274	9.94446	3.66262e-22	3.17124e-21	38.8707	0.363786	0.123552	-0.240235	11	31840628	R	II	PAX6	TSS1500	shore	TSS1500-shore	chr11:31841315-31842003	NA	NA				UP
cg22837767	0.281974	0.299497	9.94225	3.73649e-22	3.23339e-21	38.8509	0.330615	0.0486412	-0.281974	20	21686251	R	II	PAX1	TSS200	island	TSS200-island	chr20:21686199-21687689	NA	TRUE				UP
cg15562220	0.257329	0.340172	9.94113	3.77443e-22	3.26556e-21	38.8409	0.36857	0.111242	-0.257329	6	25652395	R	I	SCGN	TSS200	island	TSS200-island	chr6:25652380-25652709	TRUE	NA				UP
cg16592832	0.260522	0.343062	9.93167	4.11093e-22	3.54802e-21	38.7564	0.371813	0.111291	-0.260522	22	24891141	R	I	C22orf45	TSS1500	island	TSS1500-island	chr22:24890412-24891453	NA	TRUE				UP
cg14560006	0.164016	0.3358	9.93073	4.14615e-22	3.57733e-21	38.7479	0.3539	0.189885	-0.164016	9	140171342	F	I	C9orf167	TSS1500	shore	TSS1500-shore	chr9:140172613-140176105	NA	TRUE				UP
cg23191956	0.206044	0.310593	9.92435	4.39173e-22	3.78316e-21	38.6909	0.333332	0.127288	-0.206044	14	29235123	R	I	FOXG1	TSS1500	island	TSS1500-island	chr14:29234889-29235908	NA	TRUE				UP
cg23273897	0.233488	0.336155	9.92215	4.47988e-22	3.85607e-21	38.6713	0.361923	0.128435	-0.233488	3	154796861	F	II	MME	TSS1500	shore	TSS1500-shore	chr3:154797398-154797988	NA	NA				UP
cg09384610	0.256744	0.3488	9.92091	4.53026e-22	3.89786e-21	38.6602	0.377135	0.120391	-0.256744	12	113229534	R	II	RPH3A	TSS200	opensea	TSS200-opensea		TRUE	TRUE		rs33967827	rs3037151	UP
cg03602280	0.267079	0.308978	9.91567	4.74942e-22	4.0828e-21	38.6134	0.338453	0.0713745	-0.267079	18	11148914	R	I	FAM38B	TSS200	island	TSS200-island	chr18:11148307-11149936	TRUE	NA				UP
cg13286281	0.219349	0.302367	9.91365	4.83648e-22	4.15511e-21	38.5954	0.326574	0.107225	-0.219349	22	21386999	F	II	SLC7A4	TSS200	island	TSS200-island	chr22:21386493-21387000	TRUE	TRUE				UP
cg16150752	0.292087	0.294345	9.91113	4.94767e-22	4.24806e-21	38.5729	0.32658	0.0344929	-0.292087	5	16180072	R	I	2021-03-11	TSS200	island	TSS200-island	chr5:16179064-16180420	NA	NA				UP
cg25587223	0.218776	0.312778	9.90915	5.03677e-22	4.32238e-21	38.5553	0.336923	0.118147	-0.218776	17	7905928	F	I	GUCY2D	TSS200	island	TSS200-island	chr17:7905927-7907445	NA	NA				UP
cg19891728	0.240825	0.273823	9.90873	5.05587e-22	4.33844e-21	38.5515	0.300401	0.0595761	-0.240825	8	41754871	F	II	ANK1	TSS1500	island	TSS1500-island	chr8:41753340-41755250	NA	TRUE				UP
cg19126300	0.260949	0.293758	9.90484	5.23603e-22	4.48873e-21	38.5168	0.322557	0.0616082	-0.260949	11	32457162	F	I	WT1	TSS200	island	TSS200-island	chr11:32454874-32457311	TRUE	NA				UP
cg23587449	0.174397	0.347881	9.90395	5.2781e-22	4.5232e-21	38.5089	0.367128	0.19273	-0.174397	4	155663689	R	II	LRAT	TSS1500	shore	TSS1500-shore	chr4:155663809-155664315	NA	NA				UP
cg05621343	0.284529	0.293569	9.90071	5.4346e-22	4.65439e-21	38.48	0.32497	0.0404408	-0.284529	11	134146253	F	I	GLB1L3	TSS200	island	TSS200-island	chr11:134145559-134147180	TRUE	TRUE				UP
cg26071016	0.2258	0.320041	9.89357	5.79558e-22	4.9553e-21	38.4163	0.344961	0.119161	-0.2258	1	111217785	R	II	KCNA3	TSS200	island	TSS200-island	chr1:111216244-111217937	NA	NA				UP
cg02305853	0.158006	0.289905	9.88879	6.04982e-22	5.16605e-21	38.3738	0.307343	0.149336	-0.158006	20	1165435	R	II	C20orf46	TSS1500	island	TSS1500-island	chr20:1165365-1166332	TRUE	NA				UP
cg03289872	0.284281	0.294546	9.88057	6.51443e-22	5.54801e-21	38.3006	0.325919	0.041638	-0.284281	19	56989102	F	II	ZNF667	TSS1500	island	TSS1500-island	chr19:56988313-56989741	TRUE	NA				UP
cg25778262	0.219558	0.377344	9.87978	6.56087e-22	5.58658e-21	38.2935	0.401575	0.182016	-0.219558	12	69327449	F	I	CPM	TSS1500	island	TSS1500-island	chr12:69327021-69327532	TRUE	NA				UP
cg16910830	0.27089	0.285253	9.87663	6.74886e-22	5.74277e-21	38.2656	0.315148	0.0442579	-0.27089	7	145813437	F	II	CNTNAP2	TSS200	island	TSS200-island	chr7:145813030-145814084	TRUE	NA				UP
cg10721149	0.219409	0.309454	9.87627	6.77114e-22	5.76129e-21	38.2623	0.333668	0.114259	-0.219409	6	25652405	R	I	SCGN	TSS200	island	TSS200-island	chr6:25652380-25652709	TRUE	NA				UP
cg15982419	0.231107	0.380277	9.8744	6.88593e-22	5.85677e-21	38.2457	0.405782	0.174675	-0.231107	18	9474707	F	II	RALBP1	TSS1500	shore	TSS1500-shore	chr18:9474804-9475978	NA	NA				UP
cg13071333	0.246266	0.317878	9.87366	6.93136e-22	5.89437e-21	38.2392	0.345056	0.0987895	-0.246266	1	152595882	F	II	LCE3A	TSS1500	opensea	TSS1500-opensea		NA	NA				UP
cg24226973	0.220891	0.32979	9.87206	7.0319e-22	5.97792e-21	38.2249	0.354167	0.133277	-0.220891	12	14133336	F	I	GRIN2B	TSS1500	shore	TSS1500-shore	chr12:14134626-14135242	NA	NA			rs34179266	UP
cg00597801	0.191468	0.349483	9.86994	7.16735e-22	6.09033e-21	38.206	0.370614	0.179146	-0.191468	4	109092918	F	II	LOC641518	TSS1500	shore	TSS1500-shore	chr4:109093038-109094546	NA	TRUE				UP
cg26153045	0.213319	0.318816	9.86988	7.1709e-22	6.0932e-21	38.2055	0.342358	0.129039	-0.213319	7	73441834	F	II	ELN	TSS1500	opensea	TSS1500-opensea		NA	NA		rs55670340		UP
cg08911275	0.28606	0.302198	9.86819	7.28099e-22	6.18473e-21	38.1904	0.333768	0.0477082	-0.28606	2	176957462	R	I	HOXD13	TSS200	island	TSS200-island	chr2:176957054-176958279	NA	NA	high-CpG:176665694-176666046			UP
cg08874609	0.207154	0.347429	9.86782	7.30521e-22	6.20453e-21	38.1871	0.370291	0.163137	-0.207154	5	126626360	R	II	MEGF10	TSS200	island	TSS200-island	chr5:126626053-126626901	TRUE	TRUE			rs12517649	UP
cg25741023	0.258135	0.283031	9.86245	7.66593e-22	6.49871e-21	38.1394	0.311519	0.0533842	-0.258135	10	102891019	F	II	TLX1	TSS200	island	TSS200-island	chr10:102891010-102891794	TRUE	TRUE				UP
cg16528511	0.28342	0.281261	9.8621	7.68986e-22	6.51802e-21	38.1363	0.312539	0.0291194	-0.28342	6	84562892	R	I	RIPPLY2	TSS200	island	TSS200-island	chr6:84562820-84563758	NA	TRUE				UP
cg19405555	0.237738	0.362091	9.86176	7.71368e-22	6.53773e-21	38.1333	0.388328	0.15059	-0.237738	15	90358483	F	II	ANPEP	TSS1500	island	TSS1500-island	chr15:90357402-90358573	NA	NA				UP
cg16044595	0.165845	0.308276	9.86057	7.79593e-22	6.60612e-21	38.1228	0.326578	0.160734	-0.165845	1	236304396	F	II	GPR137B	TSS1500	shore	TSS1500-shore	chr1:236304758-236305025	TRUE	NA				UP
cg26147678	0.261638	0.289097	9.85761	8.00609e-22	6.78014e-21	38.0965	0.317971	0.056333	-0.261638	2	61371880	F	II	C2orf74	TSS1500	opensea	TSS1500-opensea		NA	NA				UP
cg06069616	0.179084	0.313963	9.84352	9.08466e-22	7.66662e-21	37.9713	0.333727	0.154643	-0.179084	21	33783773	F	II	C21orf63	TSS1500	shore	TSS1500-shore	chr21:33783914-33785717	NA	NA		rs55654110		UP
cg15112032	0.20533	0.351492	9.84154	9.24724e-22	7.79956e-21	37.9538	0.374152	0.168822	-0.20533	13	58204365	R	II	PCDH17	TSS1500	shore	TSS1500-shore	chr13:58203586-58204322	TRUE	NA				UP
cg15594205	0.280733	0.376884	9.82976	1.02762e-21	8.64706e-21	37.8493	0.407866	0.127132	-0.280733	2	105470794	F	II	POU3F3	TSS1500	island	TSS1500-island	chr2:105468851-105473488	NA	NA				UP
cg10064871	0.234627	0.301835	9.82532	1.06928e-21	8.98824e-21	37.81	0.327728	0.0931015	-0.234627	11	6341908	F	II	PRKCDBP	TSS200	island	TSS200-island	chr11:6340445-6341909	NA	NA				UP
cg16954341	0.232209	0.314494	9.8233	1.08883e-21	9.14787e-21	37.7921	0.340121	0.107911	-0.232209	6	25652381	R	II	SCGN	TSS200	island	TSS200-island	chr6:25652380-25652709	TRUE	NA				UP
cg07480640	0.241142	0.378131	9.82125	1.10893e-21	9.31237e-21	37.774	0.404744	0.163602	-0.241142	3	64211328	F	II	PRICKLE2	TSS200	opensea	TSS200-opensea		TRUE	TRUE				UP
cg25935911	0.187384	0.287703	9.82008	1.12066e-21	9.40872e-21	37.7635	0.308383	0.120999	-0.187384	9	122132261	F	II	DBC1	TSS1500	shore	TSS1500-shore	chr9:122131086-122132214	NA	NA				UP
cg18129621	0.264033	0.272047	9.81766	1.14517e-21	9.6098e-21	37.7421	0.301186	0.0371531	-0.264033	22	29875991	F	I	NEFH	TSS200	island	TSS200-island	chr22:29875919-29877242	NA	NA				UP
cg24800655	0.251294	0.279149	9.81734	1.14841e-21	9.63601e-21	37.7393	0.306882	0.0555888	-0.251294	12	133065941	F	I	FBRSL1	TSS1500	island	TSS1500-island	chr12:133065843-133066393	NA	NA				UP
cg19065831	0.273807	0.305869	9.81088	1.21678e-21	1.01961e-20	37.6821	0.336086	0.0622796	-0.273807	4	48485289	R	I	SLC10A4	TSS200	shore	TSS200-shore	chr4:48485362-48486473	TRUE	NA	high-CpG:48180033-48180182			UP
cg07038400	0.240352	0.368059	9.80927	1.23444e-21	1.03397e-20	37.6678	0.394584	0.154232	-0.240352	3	135684163	F	II	PPP2R3A	TSS1500	shore	TSS1500-shore	chr3:135684570-135685367	NA	NA				UP
cg18696900	0.24096	0.331356	9.80391	1.29496e-21	1.08312e-20	37.6204	0.357948	0.116988	-0.24096	14	53419080	F	II	FERMT2	TSS1500	shore	TSS1500-shore	chr14:53417108-53418339	NA	NA				UP
cg22881680	0.21133	0.328288	9.80151	1.32305e-21	1.10601e-20	37.5992	0.351611	0.140281	-0.21133	11	72975428	R	II	P2RY6	TSS200	shore	TSS200-shore	chr11:72975469-72975797	NA	TRUE				UP
cg02029926	0.263676	0.276527	9.79745	1.37192e-21	1.14579e-20	37.5633	0.305626	0.0419502	-0.263676	4	74734874	F	II	CXCL1	TSS1500	shore	TSS1500-shore	chr4:74734918-74735544	NA	NA				UP
cg19672997	0.20254	0.299416	9.79326	1.4242e-21	1.18838e-20	37.5263	0.321769	0.119229	-0.20254	14	48144369	R	I	MDGA2	TSS1500	island	TSS1500-island	chr14:48143433-48145589	NA	NA				UP
cg05417127	0.280057	0.304382	9.79104	1.45269e-21	1.21158e-20	37.5067	0.335289	0.0552316	-0.280057	16	1968709	R	I	HS3ST6	TSS1500	island	TSS1500-island	chr16:1967799-1968970	TRUE	NA				UP
cg21197216	0.192574	0.285075	9.79061	1.45823e-21	1.21602e-20	37.5029	0.306327	0.113753	-0.192574	1	34632588	F	II	C1orf94	TSS200	shore	TSS200-shore	chr1:34628783-34630976	NA	NA				UP
cg19451845	0.238584	0.320105	9.78841	1.48724e-21	1.23967e-20	37.4834	0.346435	0.107851	-0.238584	2	219824051	F	I	CDK5R2	TSS1500	shore	TSS1500-shore	chr2:219824151-219825864	NA	NA				UP
cg05907046	0.288347	0.322163	9.78287	1.56262e-21	1.30065e-20	37.4345	0.353985	0.065638	-0.288347	2	187713986	R	II	ZSWIM2	TSS200	island	TSS200-island	chr2:187713846-187714069	NA	TRUE		rs79964504		UP
cg22372930	0.213883	0.279033	9.78132	1.58427e-21	1.31819e-20	37.4209	0.302637	0.0887536	-0.213883	19	55630001	F	II	PPP1R12C	TSS1500	shore	TSS1500-shore	chr19:55628488-55629105	NA	NA				UP
cg24865779	0.287169	0.327141	9.77851	1.62455e-21	1.35061e-20	37.396	0.358833	0.0716638	-0.287169	21	34775042	F	II	IFNGR2	TSS200	shore	TSS200-shore	chr21:34775437-34776493	TRUE	NA	high-CpG:33696828-33697793			UP
cg23644624	0.242075	0.324343	9.77581	1.66415e-21	1.38248e-20	37.3722	0.351059	0.108983	-0.242075	22	21386989	F	II	SLC7A4	TSS200	island	TSS200-island	chr22:21386493-21387000	TRUE	TRUE				UP
cg04685170	0.238026	0.285169	9.77029	1.748e-21	1.45023e-20	37.3235	0.311437	0.0734111	-0.238026	7	95025855	F	II	PON3	TSS200	island	TSS200-island	chr7:95025559-95026122	NA	NA				UP
cg06942027	0.247536	0.393283	9.77012	1.75061e-21	1.45232e-20	37.322	0.420601	0.173066	-0.247536	17	68164468	F	II	KCNJ2	TSS1500	shore	TSS1500-shore	chr17:68164913-68165720	NA	NA				UP
cg21496658	0.234521	0.285292	9.76352	1.85662e-21	1.53783e-20	37.2638	0.311174	0.0766531	-0.234521	3	154797677	F	I	MME	TSS1500	island	TSS1500-island	chr3:154797398-154797988	TRUE	NA	high-CpG:156280338-156280801			UP
cg18260397	0.265839	0.408084	9.76344	1.85805e-21	1.53894e-20	37.2631	0.437422	0.171584	-0.265839	5	154230438	R	II	C5orf4	TSS1500	opensea	TSS1500-opensea		TRUE	TRUE				UP
cg12876594	0.198674	0.291455	9.759	1.93301e-21	1.599e-20	37.2239	0.31338	0.114706	-0.198674	9	35791798	F	II	NPR2	TSS1500	island	TSS1500-island	chr9:35791584-35791924	NA	NA				UP
cg03572772	0.264068	0.295745	9.75857	1.94044e-21	1.60487e-20	37.2201	0.324888	0.0608194	-0.264068	5	140624869	F	I	PCDHB15	TSS1500	shore	TSS1500-shore	chr5:140626444-140627373	NA	NA				UP
cg25361106	0.209559	0.277313	9.75504	2.00233e-21	1.65397e-20	37.1891	0.30044	0.0908809	-0.209559	2	74740746	R	II	TLX2	TSS1500	island	TSS1500-island	chr2:74740455-74743795	NA	NA				UP
cg06219793	0.23135	0.288786	9.75319	2.03558e-21	1.68057e-20	37.1728	0.314318	0.0829679	-0.23135	8	65492534	F	II	BHLHE22	TSS1500	shore	TSS1500-shore	chr8:65492935-65494452	NA	NA	low-CpG:65655088-65655152			UP
cg04881814	0.155506	0.300595	9.7512	2.07187e-21	1.70967e-20	37.1553	0.317757	0.162251	-0.155506	17	50236572	R	II	CA10	TSS1500	shore	TSS1500-shore	chr17:50235175-50236466	NA	NA				UP
cg26173847	0.221846	0.284729	9.75087	2.07806e-21	1.71465e-20	37.1523	0.309212	0.0873663	-0.221846	7	127671017	F	I	LRRC4	TSS200	shore	TSS200-shore	chr7:127671158-127672853	TRUE	NA				UP
cg13586599	0.232238	0.379364	9.74796	2.13252e-21	1.75817e-20	37.1267	0.404993	0.172755	-0.232238	6	25652383	R	II	SCGN	TSS200	island	TSS200-island	chr6:25652380-25652709	TRUE	NA				UP
cg06854084	0.242395	0.342483	9.74755	2.1402e-21	1.76434e-20	37.1232	0.369234	0.126839	-0.242395	10	101292507	F	II	NKX2-3	TSS200	island	TSS200-island	chr10:101292436-101292851	TRUE	NA				UP
cg14002622	0.212871	0.31256	9.74379	2.21298e-21	1.82279e-20	37.0901	0.336052	0.123182	-0.212871	2	219824053	F	II	CDK5R2	TSS1500	shore	TSS1500-shore	chr2:219824151-219825864	NA	NA				UP
cg18511007	0.230888	0.275493	9.7386	2.31755e-21	1.90665e-20	37.0444	0.300974	0.0700861	-0.230888	7	94023822	R	II	COL1A2	TSS200	opensea	TSS200-opensea		NA	NA				UP
cg02469909	0.261681	0.393447	9.72936	2.51583e-21	2.06528e-20	36.9631	0.422327	0.160646	-0.261681	22	24890831	F	I	C22orf45	TSS200	island	TSS200-island	chr22:24890412-24891453	NA	TRUE				UP
cg14159026	0.281228	0.283603	9.7291	2.52179e-21	2.06997e-20	36.9608	0.314639	0.0334112	-0.281228	6	105584551	R	I	BVES	TSS1500	island	TSS1500-island	chr6:105584148-105585621	NA	NA				UP
cg10730712	0.265964	0.271878	9.71965	2.74234e-21	2.24639e-20	36.8778	0.30123	0.0352662	-0.265964	5	178017827	R	II	COL23A1	TSS1500	shore	TSS1500-shore	chr5:178016558-178017670	NA	TRUE				UP
cg13575161	0.295505	0.33383	9.71824	2.77697e-21	2.27394e-20	36.8654	0.366442	0.0709374	-0.295505	12	4381792	R	II	CCND2	TSS1500	island	TSS1500-island	chr12:4378366-4382222	NA	NA				UP
cg04742780	0.275008	0.36675	9.71801	2.78268e-21	2.27851e-20	36.8633	0.3971	0.122092	-0.275008	20	61051915	R	I	GATA5	TSS1500	shore	TSS1500-shore	chr20:61049361-61051897	TRUE	NA				UP
cg23824801	0.296348	0.426605	9.71633	2.82435e-21	2.31151e-20	36.8486	0.45931	0.162962	-0.296348	12	54653403	F	II	CBX5	TSS200	opensea	TSS200-opensea		TRUE	NA				UP
cg15002294	0.247801	0.348491	9.70877	3.02018e-21	2.46608e-20	36.7823	0.375839	0.128038	-0.247801	3	147126444	F	II	ZIC1	TSS1500	shore	TSS1500-shore	chr3:147126988-147128999	NA	NA				UP
cg22669060	0.23445	0.327195	9.70135	3.2256e-21	2.63014e-20	36.7172	0.353069	0.118618	-0.23445	21	34774882	R	I	IFNGR2	TSS1500	shore	TSS1500-shore	chr21:34775437-34776493	TRUE	NA				UP
cg00349607	0.232066	0.312828	9.70022	3.25812e-21	2.6559e-20	36.7072	0.338439	0.106372	-0.232066	1	39546688	R	I	MACF1	TSS1500	shore	TSS1500-shore	chr1:39547013-39547959	TRUE	NA				UP
cg12279877	0.266556	0.272972	9.69987	3.26822e-21	2.66381e-20	36.7042	0.302389	0.0358337	-0.266556	17	35294230	F	I	LHX1	TSS1500	island	TSS1500-island	chr17:35291899-35300875	NA	NA				UP
cg08148261	0.279575	0.283691	9.6958	3.38803e-21	2.75908e-20	36.6685	0.314545	0.0349704	-0.279575	12	21810960	F	II	LDHB	TSS200	shore	TSS200-shore	chr12:21810488-21810766	TRUE	NA				UP
cg11516377	0.210674	0.330807	9.69553	3.39644e-21	2.76566e-20	36.6661	0.354057	0.143383	-0.210674	17	1933153	R	II	DPH1	TSS1500	island	TSS1500-island	chr17:1933138-1933852	NA	NA				UP
cg12845520	0.290056	0.29716	9.69157	3.51742e-21	2.8613e-20	36.6315	0.329171	0.0391143	-0.290056	8	99076734	F	I	C8orf47	TSS200	shore	TSS200-shore	chr8:99076754-99077244	NA	NA				UP
cg00795341	0.266394	0.289834	9.69004	3.56537e-21	2.89961e-20	36.6181	0.319234	0.0528398	-0.266394	5	79330929	F	I	THBS4	TSS200	island	TSS200-island	chr5:79330928-79331488	NA	NA				UP
cg20702056	0.184878	0.291903	9.68577	3.70278e-21	3.00798e-20	36.5806	0.312306	0.127428	-0.184878	8	65489937	R	II	LOC401463	TSS200	shore	TSS200-shore	chr8:65491083-65491319	NA	NA				UP
cg16134491	0.164782	0.346179	9.68434	3.75005e-21	3.04565e-20	36.5681	0.364364	0.199582	-0.164782	14	52780545	R	II	PTGER2	TSS1500	shore	TSS1500-shore	chr14:52780687-52781969	TRUE	NA				UP
cg04304561	0.175719	0.306571	9.6804	3.88317e-21	3.15038e-20	36.5336	0.325963	0.150244	-0.175719	3	49907481	F	II	CAMKV	TSS200	island	TSS200-island	chr3:49906737-49907482	NA	NA				UP
cg17205324	0.226741	0.320462	9.67531	4.06182e-21	3.29083e-20	36.489	0.345485	0.118744	-0.226741	14	23835595	F	II	EFS	TSS1500	island	TSS1500-island	chr14:23834435-23835947	NA	NA	high-CpG:22904163-22905667			UP
cg03284310	0.176153	0.32602	9.67454	4.0895e-21	3.31247e-20	36.4823	0.34546	0.169307	-0.176153	10	124894415	F	I	HMX3	TSS1500	island	TSS1500-island	chr10:124894075-124897366	NA	NA				UP
cg14917244	0.204534	0.297848	9.66335	4.51487e-21	3.64702e-20	36.3844	0.32042	0.115887	-0.204534	8	27469001	F	II	CLU	TSS200	shelf	TSS200-shelf	chr8:27471954-27472523	NA	TRUE		rs76459673		UP
cg03430846	0.280709	0.31349	9.65095	5.03696e-21	4.05872e-20	36.2761	0.344469	0.06376	-0.280709	8	31497082	F	II	NRG1	TSS200	island	TSS200-island	chr8:31496525-31498346	NA	NA				UP
cg00134295	0.232925	0.366614	9.64387	5.3617e-21	4.31283e-20	36.2143	0.39232	0.159395	-0.232925	12	9269178	R	II	A2M	TSS1500	opensea	TSS1500-opensea		NA	TRUE				UP
cg09788492	0.248635	0.354277	9.64357	5.37588e-21	4.32372e-20	36.2117	0.381717	0.133081	-0.248635	10	101292477	R	II	NKX2-3	TSS1500	island	TSS1500-island	chr10:101292436-101292851	TRUE	NA				UP
cg20121142	0.221518	0.316565	9.64069	5.5141e-21	4.43174e-20	36.1866	0.341012	0.119494	-0.221518	7	19158001	F	II	TWIST1	TSS1500	island	TSS1500-island	chr7:19156050-19158042	TRUE	NA				UP
cg02932314	0.199828	0.328333	9.63811	5.64096e-21	4.53134e-20	36.1641	0.350386	0.150557	-0.199828	17	42733698	R	II	C17orf104	TSS200	island	TSS200-island	chr17:42733486-42734626	TRUE	TRUE				UP
cg25759064	0.224595	0.337983	9.63765	5.66417e-21	4.54913e-20	36.16	0.36277	0.138174	-0.224595	13	111805337	R	I	ARHGEF7	TSS1500	shore	TSS1500-shore	chr13:111805638-111806531	NA	NA				UP
cg02161478	0.243184	0.311734	9.63693	5.70001e-21	4.57694e-20	36.1538	0.338572	0.0953886	-0.243184	14	57279669	F	II	OTX2OS1	TSS1500	shore	TSS1500-shore	chr14:57278068-57278287	NA	NA				UP
cg10416963	0.298143	0.406507	9.63587	5.7539e-21	4.61813e-20	36.1444	0.439411	0.141268	-0.298143	4	121844401	R	II	PRDM5	TSS1500	shore	TSS1500-shore	chr4:121843148-121844193	TRUE	NA				UP
cg24560494	0.131785	0.287785	9.62111	6.55264e-21	5.24348e-20	36.0158	0.302328	0.170544	-0.131785	13	53423037	F	I	PCDH8	TSS1500	shore	TSS1500-shore	chr13:53424941-53425995	TRUE	TRUE				UP
cg11752769	0.266953	0.302758	9.61929	6.65838e-21	5.32609e-20	36	0.332219	0.0652661	-0.266953	1	207818423	F	II	CR1L	TSS200	island	TSS200-island	chr1:207818389-207818952	TRUE	NA				UP
cg18137040	0.234652	0.346371	9.61602	6.85287e-21	5.47625e-20	35.9715	0.372267	0.137615	-0.234652	11	101454996	R	II	TRPC6	TSS1500	shore	TSS1500-shore	chr11:101453357-101454684	NA	NA				UP
cg15866977	0.283426	0.280693	9.61374	6.9918e-21	5.58465e-20	35.9516	0.311972	0.0285459	-0.283426	17	79919578	F	I	NOTUM	TSS1500	island	TSS1500-island	chr17:79917286-79920022	NA	NA				UP
cg11480800	0.240321	0.282194	9.6113	7.1435e-21	5.70234e-20	35.9304	0.308716	0.0683947	-0.240321	15	55881075	R	II	PYGO1	TSS200	island	TSS200-island	chr15:55879792-55881228	NA	NA				UP
cg05227131	0.224168	0.278489	9.60872	7.30762e-21	5.83047e-20	35.9079	0.303228	0.0790606	-0.224168	20	21378220	F	II	NKX2-4	TSS200	island	TSS200-island	chr20:21376358-21378245	NA	TRUE				UP
cg21534264	0.25077	0.339048	9.60426	7.59986e-21	6.05766e-20	35.8691	0.366723	0.115953	-0.25077	3	62861631	R	II	CADPS	TSS1500	shore	TSS1500-shore	chr3:62859617-62861190	NA	NA				UP
cg04853906	0.202032	0.377272	9.59735	8.07575e-21	6.42688e-20	35.809	0.399568	0.197536	-0.202032	16	56623013	R	II	MT3	TSS1500	shore	TSS1500-shore	chr16:56623068-56623914	NA	TRUE				UP
cg19295951	0.280437	0.289123	9.59663	8.12687e-21	6.4665e-20	35.8028	0.320072	0.0396357	-0.280437	15	45421998	F	I	DUOX1	TSS200	island	TSS200-island	chr15:45421236-45422394	TRUE	TRUE				UP
cg20508523	0.179094	0.334939	9.59515	8.23283e-21	6.54852e-20	35.79	0.354704	0.17561	-0.179094	19	42636811	F	II	POU2F2	TSS200	shore	TSS200-shore	chr19:42637277-42637684	NA	TRUE		rs77937219		UP
cg11832722	0.25332	0.33712	9.58957	8.64703e-21	6.86785e-20	35.7414	0.365076	0.111756	-0.25332	18	28623060	F	II	DSC3	TSS1500	island	TSS1500-island	chr18:28621489-28623117	TRUE	NA				UP
cg20805133	0.239932	0.282413	9.58732	8.8195e-21	7.0009e-20	35.7219	0.308892	0.0689602	-0.239932	2	242802192	R	I	PDCD1	TSS1500	shelf	TSS1500-shelf	chr2:242805752-242806034	TRUE	TRUE				UP
cg04592728	0.221797	0.368086	9.58717	8.83109e-21	7.00961e-20	35.7206	0.392564	0.170767	-0.221797	11	20620181	F	II	SLC6A5	TSS1500	shore	TSS1500-shore	chr11:20618197-20619920	NA	NA		rs76721114		UP
cg07688604	0.257916	0.277417	9.58675	8.8635e-21	7.03468e-20	35.7169	0.305881	0.0479643	-0.257916	12	133065928	F	I	FBRSL1	TSS1500	island	TSS1500-island	chr12:133065843-133066393	NA	NA				UP
cg09951349	0.190029	0.286452	9.58359	9.11313e-21	7.2279e-20	35.6895	0.307423	0.117395	-0.190029	8	11561584	R	II	GATA4	TSS200	island	TSS200-island	chr8:11559596-11562956	TRUE	TRUE				UP
cg19300568	0.24288	0.330173	9.58322	9.14213e-21	7.25023e-20	35.6863	0.356978	0.114098	-0.24288	4	2060112	F	I	NAT8L	TSS1500	island	TSS1500-island	chr4:2059928-2063181	NA	NA				UP
cg10614021	0.267065	0.272681	9.57746	9.61665e-21	7.61802e-20	35.6362	0.302154	0.0350893	-0.267065	12	14134486	R	II	GRIN2B	TSS1500	shore	TSS1500-shore	chr12:14134626-14135242	NA	NA				UP
cg24375938	0.2707	0.291886	9.57636	9.70932e-21	7.69018e-20	35.6268	0.321761	0.0510604	-0.2707	17	13505799	F	II	HS3ST3A1	TSS1500	shore	TSS1500-shore	chr17:13503829-13505559	TRUE	NA				UP
cg01464985	0.201231	0.307243	9.57558	9.77582e-21	7.74159e-20	35.62	0.329451	0.12822	-0.201231	2	27805622	R	II	ZNF512	TSS1500	shore	TSS1500-shore	chr2:27805754-27806078	TRUE	NA				UP
cg15927196	0.220447	0.304125	9.5751	9.81772e-21	7.77404e-20	35.6158	0.328454	0.108007	-0.220447	7	95025905	R	II	PON3	TSS1500	island	TSS1500-island	chr7:95025559-95026122	NA	NA				UP
cg11916729	0.244254	0.292401	9.57275	1.00218e-20	7.93232e-20	35.5954	0.319357	0.0751031	-0.244254	5	180018564	F	I	SCGB3A1	TSS200	island	TSS200-island	chr5:180017099-180019062	NA	TRUE				UP
cg24842733	0.207839	0.288975	9.57038	1.02323e-20	8.09515e-20	35.5748	0.311912	0.104073	-0.207839	6	84419237	R	II	SNAP91	TSS200	island	TSS200-island	chr6:84417597-84419378	TRUE	NA				UP
cg08523343	0.316301	0.406314	9.57024	1.02445e-20	8.10461e-20	35.5737	0.441221	0.12492	-0.316301	5	14872934	R	II	ANKH	TSS1500	shore	TSS1500-shore	chr5:14871391-14871611	NA	NA				UP
cg04442576	0.277229	0.336301	9.56729	1.05135e-20	8.31102e-20	35.548	0.366896	0.0896663	-0.277229	6	118228650	R	I	SLC35F1	TSS200	island	TSS200-island	chr6:118228042-118229811	TRUE	NA				UP
cg13558328	0.24959	0.393651	9.5655	1.06796e-20	8.4388e-20	35.5325	0.421196	0.171606	-0.24959	12	56109603	F	II	BLOC1S1	TSS1500	shore	TSS1500-shore	chr12:56109798-56110298	NA	NA				UP
cg05021846	0.253347	0.276412	9.56468	1.07565e-20	8.49664e-20	35.5254	0.304372	0.0510245	-0.253347	4	48485293	R	I	SLC10A4	TSS200	shore	TSS200-shore	chr4:48485362-48486473	TRUE	TRUE	high-CpG:48180033-48180182			UP
cg23572908	0.314616	0.361688	9.56042	1.11656e-20	8.81239e-20	35.4885	0.396409	0.0817936	-0.314616	7	158937969	R	II	VIPR2	TSS1500	island	TSS1500-island	chr7:158936507-158938492	NA	NA				UP
cg25913233	0.179584	0.317464	9.54681	1.25781e-20	9.89664e-20	35.3706	0.337283	0.157699	-0.179584	5	151066683	R	II	SPARC	TSS200	opensea	TSS200-opensea		TRUE	NA				UP
cg04609576	0.200521	0.311556	9.54635	1.26297e-20	9.93633e-20	35.3666	0.333685	0.133165	-0.200521	5	126626362	R	II	MEGF10	TSS200	island	TSS200-island	chr5:126626053-126626901	TRUE	TRUE		rs12517649		UP
cg15873320	0.215888	0.280915	9.54409	1.28812e-20	1.01283e-19	35.3471	0.30474	0.088852	-0.215888	20	4230374	R	I	ADRA1D	TSS1500	island	TSS1500-island	chr20:4228532-4230496	TRUE	NA		rs78523392		UP
cg10396546	0.252235	0.307404	9.54179	1.31431e-20	1.03297e-19	35.3272	0.335241	0.0830051	-0.252235	2	187713902	R	I	ZSWIM2	TSS200	island	TSS200-island	chr2:187713846-187714069	NA	TRUE				UP
cg19595750	0.293231	0.306095	9.54167	1.31571e-20	1.03405e-19	35.3261	0.338456	0.0452245	-0.293231	12	133065939	F	I	FBRSL1	TSS1500	island	TSS1500-island	chr12:133065843-133066393	NA	NA				UP
cg12215294	0.224974	0.290307	9.54096	1.32391e-20	1.04032e-19	35.32	0.315136	0.0901615	-0.224974	3	40350768	F	II	EIF1B	TSS1500	shore	TSS1500-shore	chr3:40350857-40351832	NA	NA		rs2278928		UP
cg09827249	0.158017	0.283648	9.54038	1.33065e-20	1.04548e-19	35.3149	0.301087	0.143069	-0.158017	10	135051256	F	II	VENTX	TSS200	island	TSS200-island	chr10:135048797-135052077	NA	TRUE		rs77919250		UP
cg00397986	0.201669	0.35165	9.53641	1.37764e-20	1.08149e-19	35.2806	0.373906	0.172238	-0.201669	8	11561593	R	I	GATA4	TSS200	island	TSS200-island	chr8:11559596-11562956	TRUE	TRUE				UP
cg19389372	0.231032	0.39251	9.53593	1.38339e-20	1.08573e-19	35.2765	0.418007	0.186976	-0.231032	19	36485356	F	I	SDHAF1	TSS1500	island	TSS1500-island	chr19:36484904-36485476	NA	NA		rs17706479		UP
cg13188011	0.174562	0.324433	9.53584	1.38447e-20	1.08653e-19	35.2757	0.343698	0.169135	-0.174562	20	39319326	R	II	MAFB	TSS1500	island	TSS1500-island	chr20:39316550-39319987	NA	NA				UP
cg16908860	0.288712	0.342391	9.53441	1.40194e-20	1.09975e-19	35.2633	0.374253	0.0855412	-0.288712	3	195270596	R	II	PPP1R2	TSS1500	shore	TSS1500-shore	chr3:195269553-195270363	NA	NA				UP
cg11076994	0.214017	0.283022	9.52538	1.51702e-20	1.18756e-19	35.1853	0.306641	0.0926239	-0.214017	20	591221	R	II	TCF15	TSS1500	island	TSS1500-island	chr20:590222-591222	TRUE	NA				UP
cg14878520	0.230775	0.360366	9.52529	1.51827e-20	1.18849e-19	35.1845	0.385834	0.155059	-0.230775	7	156802150	F	II	MNX1	TSS200	shore	TSS200-shore	chr7:156802170-156804414	NA	TRUE				UP
cg18498593	0.26379	0.31542	9.51461	1.66661e-20	1.30095e-19	35.0922	0.344532	0.080742	-0.26379	17	46806134	F	II	HOXB13	TSS200	island	TSS200-island	chr17:46805553-46806148	NA	NA				UP
cg10363661	0.253619	0.377066	9.5063	1.79183e-20	1.39623e-19	35.0206	0.405055	0.151437	-0.253619	16	89641360	R	I	CPNE7	TSS1500	island	TSS1500-island	chr16:89641053-89643415	NA	NA			rs34625163	UP
cg02431597	0.192877	0.308182	9.50545	1.80527e-20	1.40625e-19	35.0132	0.329467	0.136591	-0.192877	1	181452137	R	II	CACNA1E	TSS1500	shore	TSS1500-shore	chr1:181452706-181453073	NA	NA				UP
cg03364108	0.246327	0.288406	9.50193	1.86143e-20	1.44887e-19	34.9829	0.315591	0.0692633	-0.246327	22	24890794	F	I	C22orf45	TSS200	island	TSS200-island	chr22:24890412-24891453	NA	TRUE				UP
cg12086936	0.282546	0.329048	9.50185	1.86273e-20	1.44978e-19	34.9822	0.36023	0.0776837	-0.282546	11	31832879	F	I	PAX6	TSS200	island	TSS200-island	chr11:31831620-31839038	NA	TRUE	high-CpG:31789239-31789459	rs76139480		UP
cg01926269	0.178492	0.292459	9.49942	1.90272e-20	1.47962e-19	34.9612	0.312157	0.133665	-0.178492	2	25391670	F	II	POMC	TSS200	island	TSS200-island	chr2:25391072-25391875	NA	NA				UP
cg03020810	0.259632	0.36409	9.49827	1.92179e-20	1.4941e-19	34.9513	0.392743	0.133111	-0.259632	10	102890984	F	I	TLX1	TSS200	shore	TSS200-shore	chr10:102891010-102891794	TRUE	TRUE			rs5787416	UP
cg16857858	0.266592	0.277235	9.49656	1.95062e-20	1.51582e-19	34.9366	0.306656	0.0400643	-0.266592	7	27213984	F	I	HOXA10	TSS200	island	TSS200-island	chr7:27212416-27214396	TRUE	NA				UP
cg20330472	0.237289	0.31569	9.49217	2.02665e-20	1.57343e-19	34.8987	0.341877	0.104588	-0.237289	6	133561932	R	II	EYA4	TSS1500	shore	TSS1500-shore	chr6:133562086-133563586	TRUE	NA				UP
cg12755421	0.237302	0.286379	9.49166	2.03574e-20	1.58027e-19	34.8943	0.312568	0.0752659	-0.237302	11	6342214	R	II	PRKCDBP	TSS1500	shore	TSS1500-shore	chr11:6340445-6341909	NA	NA				UP
cg03782202	0.232095	0.30449	9.49097	2.04799e-20	1.58949e-19	34.8884	0.330104	0.0980092	-0.232095	2	176971820	R	I	HOXD11	TSS1500	island	TSS1500-island	chr2:176971706-176972305	NA	NA	high-CpG:176679921-176680354			UP
cg02567119	0.17124	0.30669	9.49022	2.06139e-20	1.59981e-19	34.8819	0.325588	0.154348	-0.17124	10	102891045	R	I	TLX1	TSS200	island	TSS200-island	chr10:102891010-102891794	TRUE	TRUE				UP
cg18177616	0.191857	0.316384	9.4752	2.34941e-20	1.81675e-19	34.7526	0.337557	0.145701	-0.191857	12	66582737	F	II	IRAK3	TSS1500	island	TSS1500-island	chr12:66582695-66583345	TRUE	NA				UP
cg02125910	0.214959	0.282623	9.4745	2.36369e-20	1.82725e-19	34.7466	0.306346	0.091387	-0.214959	5	140479983	F	II	PCDHB3	TSS1500	shore	TSS1500-shore	chr5:140481546-140482460	NA	TRUE				UP
cg20707222	0.233336	0.28427	9.47398	2.37434e-20	1.83507e-19	34.7421	0.310021	0.0766847	-0.233336	1	76540222	F	I	ST6GALNAC3	TSS200	island	TSS200-island	chr1:76540147-76540653	TRUE	NA				UP
cg23501406	0.194836	0.281412	9.47267	2.40162e-20	1.85543e-19	34.7308	0.302914	0.108078	-0.194836	11	637035	F	I	DRD4	TSS1500	island	TSS1500-island	chr11:636906-640628	NA	NA				UP
cg00591153	0.236325	0.274216	9.47239	2.40739e-20	1.85985e-19	34.7285	0.300297	0.0639712	-0.236325	3	157824910	F	II	SHOX2	TSS1500	shore	TSS1500-shore	chr3:157822973-157823836	NA	NA				UP
cg00983437	0.161387	0.291816	9.46591	2.54695e-20	1.96374e-19	34.6727	0.309627	0.14824	-0.161387	20	592164	R	II	TCF15	TSS1500	shore	TSS1500-shore	chr20:590222-591222	NA	NA				UP
cg27076669	0.252549	0.308007	9.46554	2.55515e-20	1.96988e-19	34.6695	0.335878	0.0833295	-0.252549	12	69327457	F	II	CPM	TSS1500	island	TSS1500-island	chr12:69327021-69327532	TRUE	NA				UP
cg02462195	0.238726	0.360472	9.45949	2.69302e-20	2.07358e-19	34.6176	0.386818	0.148092	-0.238726	21	28340304	R	II	ADAMTS5	TSS1500	shore	TSS1500-shore	chr21:28337856-28340237	TRUE	NA				UP
cg19063972	0.249361	0.278066	9.45713	2.74891e-20	2.11552e-19	34.5972	0.305586	0.0562244	-0.249361	13	95364908	F	II	SOX21	TSS1500	island	TSS1500-island	chr13:95363152-95366051	NA	NA				UP
cg14668747	0.260325	0.304241	9.45601	2.77581e-20	2.13559e-19	34.5876	0.332971	0.0726459	-0.260325	17	26904053	R	I	ALDOC	TSS200	opensea	TSS200-opensea		NA	NA				UP
cg03860256	0.237471	0.329594	9.44944	2.93855e-20	2.25721e-19	34.5312	0.355801	0.11833	-0.237471	22	50528291	F	I	MOV10L1	TSS200	island	TSS200-island	chr22:50528201-50529085	TRUE	NA				UP
cg21545902	0.212399	0.363905	9.44939	2.93996e-20	2.25825e-19	34.5308	0.387346	0.174947	-0.212399	13	33590083	R	I	KL	TSS1500	island	TSS1500-island	chr13:33589928-33591428	TRUE	NA				UP
cg09028204	0.276091	0.392077	9.44467	3.06287e-20	2.35037e-19	34.4903	0.422546	0.146455	-0.276091	20	43729808	R	I	KCNS1	TSS200	shore	TSS200-shore	chr20:43729515-43729791	TRUE	NA				UP
cg06738602	0.239361	0.303861	9.44405	3.07935e-20	2.36254e-19	34.485	0.330277	0.0909156	-0.239361	14	52780634	R	II	PTGER2	TSS1500	shore	TSS1500-shore	chr14:52780687-52781969	TRUE	NA				UP
cg11435506	0.247698	0.286844	9.44127	3.15459e-20	2.41835e-19	34.4611	0.31418	0.0664816	-0.247698	7	95026073	R	I	PON3	TSS1500	island	TSS1500-island	chr7:95025559-95026122	NA	NA				UP
cg15971010	0.231235	0.344092	9.4321	3.41561e-20	2.61244e-19	34.3824	0.369611	0.138376	-0.231235	17	19436900	R	I	SLC47A1	TSS1500	island	TSS1500-island	chr17:19436788-19437692	TRUE	NA				UP
cg20099005	0.181117	0.298165	9.42848	3.52444e-20	2.69344e-19	34.3514	0.318153	0.137036	-0.181117	22	41956854	F	II	CSDC2	TSS200	opensea	TSS200-opensea		NA	TRUE				UP
cg10304922	0.278352	0.311714	9.41898	3.82648e-20	2.91777e-19	34.2701	0.342433	0.0640806	-0.278352	12	133065924	F	I	FBRSL1	TSS1500	island	TSS1500-island	chr12:133065843-133066393	NA	NA				UP
cg04080282	0.252759	0.382275	9.41877	3.83345e-20	2.92289e-19	34.2683	0.41017	0.15741	-0.252759	7	95026106	R	I	PON3	TSS1500	island	TSS1500-island	chr7:95025559-95026122	NA	NA				UP
cg11592503	0.249086	0.3143	9.41806	3.8573e-20	2.94061e-19	34.2622	0.341789	0.0927031	-0.249086	7	145813417	F	I	CNTNAP2	TSS200	island	TSS200-island	chr7:145813030-145814084	TRUE	NA				UP
cg09557387	0.318949	0.33118	9.4122	4.05773e-20	3.08821e-19	34.2121	0.366379	0.0474306	-0.318949	1	207818395	F	I	CR1L	TSS200	island	TSS200-island	chr1:207818389-207818952	TRUE	NA		rs3738469		UP
cg11697588	0.225409	0.28301	9.40947	4.15474e-20	3.1607e-19	34.1887	0.307886	0.0824776	-0.225409	11	14995231	F	II	CALCA	TSS1500	island	TSS1500-island	chr11:14995128-14995908	NA	TRUE				UP
cg05551979	0.228153	0.320124	9.40604	4.27983e-20	3.25382e-19	34.1594	0.345303	0.11715	-0.228153	5	43040548	R	II	C5orf39	TSS200	island	TSS200-island	chr5:43040345-43040633	NA	NA				UP
cg14423692	0.17241	0.304268	9.40481	4.32556e-20	3.28792e-19	34.1489	0.323295	0.150886	-0.17241	1	156611425	R	II	BCAN	TSS1500	shore	TSS1500-shore	chr1:156611639-156612447	TRUE	TRUE				UP
cg14991769	0.224407	0.374968	9.40076	4.4797e-20	3.40205e-19	34.1142	0.399734	0.175327	-0.224407	7	150497157	R	I	TMEM176B	TSS1500	island	TSS1500-island	chr7:150496809-150498206	TRUE	NA			rs11769511	UP
cg00268840	0.26008	0.421569	9.39886	4.55382e-20	3.45695e-19	34.098	0.450271	0.190192	-0.26008	11	44332653	F	I	ALX4	TSS1500	island	TSS1500-island	chr11:44332314-44332757	TRUE	NA				UP
cg03431972	0.201273	0.298796	9.39451	4.72834e-20	3.58606e-19	34.0608	0.321009	0.119736	-0.201273	5	153857918	F	II	HAND1	TSS200	island	TSS200-island	chr5:153857038-153859113	NA	TRUE				UP
cg08605326	0.23109	0.286245	9.39394	4.75169e-20	3.60337e-19	34.0559	0.311748	0.0806582	-0.23109	17	50237401	R	I	CA10	TSS1500	shore	TSS1500-shore	chr17:50235175-50236466	NA	NA				UP
cg26021627	0.217981	0.37889	9.39378	4.75806e-20	3.60801e-19	34.0546	0.402946	0.184966	-0.217981	8	53478706	R	II	FAM150A	TSS1500	shore	TSS1500-shore	chr8:53477544-53478627	NA	NA				UP
cg27363829	0.268163	0.295611	9.37498	5.59641e-20	4.2251e-19	33.8941	0.325205	0.0570418	-0.268163	3	164914614	F	I	SLITRK3	TSS200	opensea	TSS200-opensea		NA	NA				UP
cg05990544	0.303246	0.31086	9.37358	5.66448e-20	4.27487e-19	33.8821	0.344326	0.0410803	-0.303246	6	27841314	F	II	HIST1H4L	TSS200	shore	TSS200-shore	chr6:27839698-27840069	NA	NA				UP
cg07592963	0.273106	0.398025	9.36985	5.84956e-20	4.41083e-19	33.8504	0.428165	0.155059	-0.273106	11	2890649	R	I	KCNQ1DN	TSS1500	island	TSS1500-island	chr11:2890388-2891337	NA	NA				UP
cg11577151	0.231651	0.39739	9.36728	5.98066e-20	4.50628e-19	33.8284	0.422956	0.191304	-0.231651	17	1933238	F	II	DPH1	TSS200	island	TSS200-island	chr17:1933138-1933852	NA	NA			rs35350758	UP
cg04203238	0.269889	0.354626	9.36353	6.17735e-20	4.65046e-19	33.7964	0.384411	0.114521	-0.269889	4	16085702	F	I	PROM1	TSS200	island	TSS200-island	chr4:16084195-16085735	TRUE	NA	high-CpG:15694060-15695184			UP
cg12226717	0.191075	0.326849	9.36265	6.22414e-20	4.68485e-19	33.789	0.347936	0.156861	-0.191075	11	94135006	R	II	GPR83	TSS1500	shore	TSS1500-shore	chr11:94134226-94134848	TRUE	TRUE				UP
cg03884132	0.245444	0.39383	9.35867	6.44109e-20	4.84386e-19	33.7551	0.420917	0.175473	-0.245444	15	33009531	R	II	GREM1	TSS1500	island	TSS1500-island	chr15:33009530-33011696	NA	NA				UP
cg03301582	0.223683	0.29842	9.35792	6.48282e-20	4.8746e-19	33.7487	0.323106	0.0994235	-0.223683	7	95026095	R	I	PON3	TSS1500	island	TSS1500-island	chr7:95025559-95026122	NA	NA				UP
cg18592174	0.168014	0.282089	9.35785	6.48696e-20	4.8776e-19	33.7481	0.300631	0.132617	-0.168014	10	50817306	F	II	SLC18A3	TSS1500	island	TSS1500-island	chr10:50817095-50817309	NA	NA				UP
cg08545287	0.247275	0.297511	9.35323	6.75002e-20	5.0699e-19	33.7088	0.3248	0.0775255	-0.247275	16	6069047	F	I	A2BP1	TSS200	island	TSS200-island	chr16:6068914-6070401	NA	NA				UP
cg00919077	0.194357	0.283307	9.35234	6.80223e-20	5.10843e-19	33.7011	0.304756	0.1104	-0.194357	19	46406825	R	II	MYPOP	TSS1500	shore	TSS1500-shore	chr19:46404537-46406545	NA	NA				UP
cg10258419	0.213488	0.323439	9.34965	6.96125e-20	5.22405e-19	33.6783	0.347	0.133512	-0.213488	3	136537607	F	II	TMEM22	TSS1500	island	TSS1500-island	chr3:136537559-136539204	TRUE	NA				UP
cg07297397	0.262747	0.300446	9.3414	7.4736e-20	5.59779e-19	33.6081	0.329443	0.0666959	-0.262747	7	23510112	R	I	IGF2BP3	TSS200	shore	TSS200-shore	chr7:23508184-23509712	TRUE	NA	high-CpG:23475765-23476640			UP
cg00700969	0.180507	0.285286	9.33711	7.75445e-20	5.80175e-19	33.5716	0.305207	0.1247	-0.180507	10	4868386	R	II	AKR1E2	TSS200	island	TSS200-island	chr10:4868125-4868949	TRUE	NA	high-CpG:4858321-4858482			UP
cg16024950	0.288086	0.394634	9.33382	7.97674e-20	5.964e-19	33.5436	0.426427	0.138341	-0.288086	7	100254149	F	II	ACTL6B	TSS200	island	TSS200-island	chr7:100253782-100254150	NA	NA				UP
cg01679043	0.208954	0.368143	9.33355	7.99508e-20	5.97719e-19	33.5414	0.391204	0.182249	-0.208954	6	152958548	F	II	SYNE1	TSS1500	shore	TSS1500-shore	chr6:152957810-152958472	TRUE	NA				UP
cg16219603	0.173503	0.353006	9.33249	8.06827e-20	6.03004e-19	33.5324	0.372154	0.198651	-0.173503	8	57360586	R	II	PENK	TSS1500	island	TSS1500-island	chr8:57360585-57360815	NA	NA				UP
cg06907680	0.198696	0.31877	9.32989	8.25083e-20	6.16201e-19	33.5102	0.340698	0.142002	-0.198696	14	91580129	F	II	C14orf159	TSS1500	opensea	TSS1500-opensea		NA	NA				UP
cg18028999	0.222327	0.384994	9.32788	8.39394e-20	6.26627e-19	33.4932	0.40953	0.187203	-0.222327	15	81426610	R	I	C15orf26	TSS200	island	TSS200-island	chr15:81426499-81426702	TRUE	NA				UP
cg15848986	0.242077	0.332714	9.3177	9.16089e-20	6.82293e-19	33.4068	0.35943	0.117353	-0.242077	12	130527212	F	I	LOC100190940	TSS1500	shore	TSS1500-shore	chr12:130526915-130527117	TRUE	NA		rs7971838		UP
cg07010088	0.217056	0.392729	9.31643	9.26122e-20	6.89569e-19	33.396	0.416684	0.199627	-0.217056	15	68116505	F	II	LBXCOR1	TSS1500	island	TSS1500-island	chr15:68115485-68122575	NA	NA				UP
cg13807496	0.168318	0.304873	9.3109	9.71155e-20	7.22277e-19	33.349	0.323449	0.155131	-0.168318	11	44332540	R	II	ALX4	TSS1500	island	TSS1500-island	chr11:44332314-44332757	TRUE	TRUE				UP
cg14781922	0.241084	0.34897	9.30974	9.80874e-20	7.29202e-19	33.3392	0.375576	0.134493	-0.241084	1	3568124	R	I	TP73	TSS1500	island	TSS1500-island	chr1:3566445-3569636	NA	NA				UP
cg08431899	0.188761	0.341105	9.30791	9.96345e-20	7.40396e-19	33.3237	0.361937	0.173176	-0.188761	2	176949771	R	II	EVX2	TSS1500	island	TSS1500-island	chr2:176949511-176949795	NA	NA				UP
cg12314713	0.25451	0.315809	9.3076	9.99035e-20	7.42313e-19	33.3211	0.343897	0.0893867	-0.25451	17	47074576	F	I	IGF2BP1	TSS200	island	TSS200-island	chr17:47072820-47076042	NA	NA	high-CpG:44429519-44429911			UP
cg16359550	0.220357	0.302138	9.30688	1.00523e-19	7.46805e-19	33.3149	0.326457	0.1061	-0.220357	11	109292809	R	II	C11orf87	TSS200	shore	TSS200-shore	chr11:109293519-109294983	NA	NA				UP
cg17269733	0.243636	0.364055	9.30097	1.05744e-19	7.84442e-19	33.2649	0.390943	0.147307	-0.243636	5	43041146	F	I	C5orf39	TSS1500	island	TSS1500-island	chr5:43040845-43041161	NA	TRUE				UP
cg26288249	0.197831	0.316344	9.29668	1.09704e-19	8.13125e-19	33.2285	0.338177	0.140346	-0.197831	9	112810954	F	II	AKAP2	TSS200	island	TSS200-island	chr9:112810858-112811128	NA	NA	high-CpG:111850763-111850798			UP
cg12255897	0.188212	0.288774	9.28758	1.18597e-19	8.77145e-19	33.1515	0.309545	0.121333	-0.188212	10	4868398	R	II	AKR1E2	TSS200	island	TSS200-island	chr10:4868125-4868949	TRUE	NA	high-CpG:4858321-4858482			UP
cg23808004	0.251293	0.369621	9.27947	1.27112e-19	9.38228e-19	33.0829	0.397353	0.146061	-0.251293	11	134145490	R	II	GLB1L3	TSS1500	shore	TSS1500-shore	chr11:134145559-134147180	NA	NA			rs77475212	UP
cg08843809	0.222843	0.306686	9.27784	1.289e-19	9.51005e-19	33.0691	0.331279	0.108436	-0.222843	17	6679484	R	I	FBXO39	TSS200	island	TSS200-island	chr17:6679205-6679710	NA	TRUE				UP
cg20396510	0.257228	0.282086	9.27072	1.36989e-19	1.00917e-18	33.0089	0.310473	0.0532454	-0.257228	5	66124588	R	II	MAST4	TSS200	opensea	TSS200-opensea		NA	TRUE				UP
cg21667836	0.24158	0.293911	9.26985	1.3801e-19	1.0165e-18	33.0016	0.320572	0.0789922	-0.24158	12	3599355	R	II	PRMT8	TSS1500	shore	TSS1500-shore	chr12:3599966-3603008	NA	TRUE				UP
cg20687242	0.272825	0.318824	9.26781	1.40444e-19	1.03389e-18	32.9843	0.348933	0.0761081	-0.272825	12	54653427	F	II	CBX5	TSS200	opensea	TSS200-opensea		TRUE	NA				UP
cg16971668	0.25142	0.369919	9.26343	1.45801e-19	1.07198e-18	32.9473	0.397666	0.146247	-0.25142	3	27764810	F	II	EOMES	TSS1500	shore	TSS1500-shore	chr3:27765196-27765675	TRUE	NA				UP
cg10795359	0.186403	0.33143	9.24967	1.63966e-19	1.20171e-18	32.8312	0.352001	0.165598	-0.186403	7	134143988	R	I	AKR1B1	TSS200	island	TSS200-island	chr7:134143115-134144063	NA	NA	high-CpG:133794344-133794604			UP
cg14060111	0.266945	0.272932	9.24823	1.66001e-19	1.21633e-18	32.819	0.302392	0.0354469	-0.266945	20	13200944	F	I	ISM1	TSS1500	island	TSS1500-island	chr20:13200670-13202616	TRUE	NA	high-CpG:13148870-13149049			UP
cg08036798	0.181951	0.358852	9.23152	1.91415e-19	1.39674e-18	32.6782	0.378932	0.196981	-0.181951	11	76839191	F	II	MYO7A	TSS200	opensea	TSS200-opensea		NA	TRUE			rs34279705	UP
cg03201044	0.213937	0.325428	9.23145	1.91533e-19	1.39757e-18	32.6776	0.349038	0.135101	-0.213937	20	55203291	R	II	TFAP2C	TSS1500	island	TSS1500-island	chr20:55200279-55206789	NA	NA				UP
cg26478145	0.209119	0.311251	9.2313	1.91777e-19	1.39929e-18	32.6763	0.334329	0.12521	-0.209119	15	76628531	R	II	ISL2	TSS1500	shore	TSS1500-shore	chr15:76628998-76629207	NA	TRUE				UP
cg15575433	0.188096	0.298444	9.22971	1.94378e-19	1.41766e-18	32.663	0.319203	0.131107	-0.188096	7	100488705	R	II	UFSP1	TSS1500	shore	TSS1500-shore	chr7:100489981-100490365	NA	NA				UP
cg15489541	0.173163	0.303259	9.22761	1.97888e-19	1.44215e-18	32.6453	0.322369	0.149206	-0.173163	11	57508451	F	II	C11orf31	TSS1500	shore	TSS1500-shore	chr11:57508730-57509569	NA	NA				UP
cg18108623	0.276123	0.323494	9.2257	2.01129e-19	1.46508e-18	32.6292	0.353967	0.0778437	-0.276123	17	33701321	R	II	SLFN11	TSS1500	island	TSS1500-island	chr17:33700989-33701657	NA	TRUE				UP
cg14762973	0.250094	0.335674	9.22412	2.03854e-19	1.48445e-18	32.6159	0.363274	0.11318	-0.250094	2	187714068	F	II	ZSWIM2	TSS200	island	TSS200-island	chr2:187713846-187714069	NA	TRUE				UP
cg08005992	0.234838	0.346467	9.22403	2.0401e-19	1.48546e-18	32.6152	0.372383	0.137545	-0.234838	11	31832959	F	II	PAX6	TSS200	island	TSS200-island	chr11:31831620-31839038	NA	TRUE				UP
cg05241924	0.270283	0.360417	9.218	2.14764e-19	1.56145e-18	32.5644	0.390245	0.119963	-0.270283	4	90759115	F	II	SNCA	TSS1500	shore	TSS1500-shore	chr4:90758008-90758870	TRUE	NA				UP
cg08325191	0.252621	0.27498	9.21761	2.1548e-19	1.56655e-18	32.5611	0.302859	0.0502388	-0.252621	10	134756610	R	I	C10orf93	TSS1500	island	TSS1500-island	chr10:134755663-134756852	TRUE	NA				UP
cg19769982	0.270096	0.297865	9.2175	2.15674e-19	1.56787e-18	32.5602	0.327673	0.0575766	-0.270096	21	26934197	R	II	MIR155HG	TSS1500	shore	TSS1500-shore	chr21:26934423-26934805	TRUE	TRUE				UP
cg19111999	0.248775	0.315825	9.21671	2.17136e-19	1.57826e-18	32.5535	0.34328	0.0945046	-0.248775	10	17270087	R	II	VIM	TSS200	shore	TSS200-shore	chr10:17270430-17272617	TRUE	NA				UP
cg03671597	0.198533	0.334145	9.20052	2.49174e-19	1.80429e-18	32.4175	0.356055	0.157522	-0.198533	17	27333463	F	II	SEZ6	TSS1500	shore	TSS1500-shore	chr17:27332268-27333188	NA	NA				UP
cg19258062	0.189507	0.314906	9.19954	2.51258e-19	1.81884e-18	32.4092	0.33582	0.146313	-0.189507	7	152133423	F	I	FABP5L3	TSS1500	opensea	TSS1500-opensea		NA	NA	high-CpG:151763672-151764676			UP
cg05652533	0.218459	0.302116	9.19626	2.58362e-19	1.86888e-18	32.3817	0.326225	0.107766	-0.218459	10	134000287	R	II	DPYSL4	TSS200	island	TSS200-island	chr10:133998912-134001500	NA	NA				UP
[truncated: 551 more rows]

## Sheet: TableS2
Differentially methylated genes and corresponding sites
cg	gene
cg14231297	ZSCAN18
cg24604013	SOX1
cg24848035	RGS22
cg08833577	VAX1
cg23016129	SPAG6
cg18694169	NKAPL
cg07105285	MTNR1B
cg26595643	VAX1
cg01031101	NKAPL
cg03696599	CNTNAP5
cg23208513	RGS22
cg13358636	CNTNAP5
cg08523865	CNTNAP5
cg17078116	NEFM
cg04111071	TMEM196
cg09578475	ZNF177
cg09626894	CFTR
cg20051292	RGS22
cg07448060	MAGI2
cg10661615	PRLHR
cg23290344	NEFM
cg10253847	NKAPL
cg03520644	COL11A1
cg17991695	GCM2
cg03576469	CCDC8
cg24154839	GABRA4
cg20779964	CBLN4
cg04778012	STAG3
cg11234328	UTF1
cg27563985	CBLN4
cg18693673	ZSCAN18
cg02905900	ACOT11
cg05355225	CA3
cg05221167	ZNF560
cg22232207	CD40
cg10119075	ITIH5
cg18653451	CCDC8
cg16651126	HOXA4
cg07788092	ZNF177
cg17384889	NKAPL
cg18674980	CA3
cg19067730	CTSA
cg20585869	NEFM
cg26517663	FOXB1
cg20732478	HOXD8
cg00735923	CFTR
cg22620221	DPP6
cg14777768	SLC2A2
cg22562942	NEFM
cg07274618	GALR2
cg18557131	ZIC5
cg00840332	LEP
cg06571407	CD40
cg01435109	LUZP1
cg09656389	PAX6
cg26530485	LUZP1
cg16963144	FOXA2
cg14502484	SLC6A3
cg03970036	PTPRN
cg08065231	ZNF177
cg20902783	NDRG2
cg08260891	CTSA
cg04574090	KCNE3
cg25951981	GABRA4
cg19619405	ADAMTS20
cg17306747	SLC6A3
cg12468774	CCDC36
cg14726637	CR1
cg00642460	PFN3
cg19544372	ZNF560
cg10343742	SOX14
cg13703871	ZNF177
cg26597242	GABRA1
cg04765848	PODN
cg19951298	GCM2
cg13879483	USP44
cg16399049	HS3ST2
cg05080154	SALL3
cg00460049	SGIP1
cg04118306	NEFM
cg15540820	EOMES
cg11823511	BARHL2
cg15484532	AJAP1
cg06998282	ENPP2
cg07560510	CA3
cg08481075	COL11A2
cg07434271	PAX6
cg05477514	NKX2-6
cg15854847	NKX2-6
cg16459364	NEFM
cg09238180	HOXD8
cg17480760	CA3
cg08582356	CA3
cg21232625	COL11A2
cg22747746	NKX2-6
cg17932631	ITPRIPL1
cg27223047	FBN2
cg17657179	HAS1
cg07790615	RYR2
cg20996682	MAGI2
cg24182521	PLTP
cg01295203	PRDM14
cg24161793	ITPRIPL1
cg20892260	NKX2-6
cg13382769	MAGI2
cg21306240	EPHA10
cg02878244	DBX1
cg01715455	VSX1
cg25952581	HOXA4
cg22600043	RSPO2
cg02762440	CARTPT
cg14428146	NKX2-6
cg24996565	TCL1A
cg13931925	NPHS2
cg26465391	ZNF154
cg00017489	DPP6
cg16703956	SLC6A3
cg06550984	PTF1A
cg22165175	KCNA2
cg01146232	SALL1
cg26405020	FES
cg04851268	GHSR
cg21553182	ZNF578
cg22178613	SFRP2
cg04321618	HOXA4
cg08983217	ITPRIPL1
cg21461649	CFTR
cg01345315	ADAMTS20
cg00446413	DPP6
cg13324546	NKX2-6
cg09649610	GNG4
cg09700701	GAL3ST3
cg09388605	XKR4
cg17162576	SGIP1
cg19016332	NPHS2
cg25390440	GYPC
cg21971621	SNX32
cg13721134	CA3
cg05520409	SOX8
cg19407095	SOX1
cg10397440	PENK
cg02709432	ENPP2
cg19785066	CD40
cg15133719	PAX3
cg23883696	NETO1
cg06909469	ITPRIPL1
cg13570972	PAX6
cg08066035	F2RL3
cg25071651	DDIT4L
cg00076538	EGFLAM
cg19516515	RUSC1
cg27252696	SIM1
cg24811864	ST8SIA3
cg10084644	STAG3
cg07697597	SCUBE1
cg22488256	PDE4B
cg23121156	SFRP2
cg22070406	ST8SIA3
cg01537995	FLRT2
cg11256607	DAB1
cg10364040	HOXD10
cg04611203	CPXM1
cg13564742	FOXE1
cg19254119	ZNF560
cg22802813	USP44
cg10184889	CA3
cg11413039	PUS3
cg24863335	NETO1
cg24329557	GCM2
cg03491584	JAK3
cg11199713	SOX1
cg07854547	SNTG1
cg01583131	BDNF
cg05093169	PHOX2A
cg21784917	MAGI2
cg02547394	SOX1
cg07928083	FOXB1
cg05158615	NPY
cg12615761	RAB12
cg03175653	GALR1
cg15310492	KCNA4
cg09629657	LTC4S
cg16620526	LVRN
cg26844246	TLX3
cg13234863	TMEM132D
cg07139301	SLC2A2
cg11873482	TAC1
cg03874199	HOXD12
cg16429070	PDGFRB
cg15182643	EGFLAM
cg15140703	STAG3
cg09614300	HMX3
cg10603004	NKX2-6
cg05164933	SFRP2
cg11694519	CRYAB
cg16428251	SOX14
cg07536847	PAX7
cg17380661	SIM1
cg23207990	SFRP2
cg08510658	GCM2
cg08076018	ANGPTL2
cg05497345	ITPRIPL1
cg01135780	EBF1
cg07028914	TBX18
cg18952647	BNC1
cg01158680	MAGI2
cg21657577	ZNF578
cg21684012	SIM1
cg10836809	GLIS3
cg11036833	CDO1
cg03032214	GALR1
cg05756220	KCNA4
cg06707978	ZIK1
cg02106850	TBX18
cg17152757	GHSR
cg12699371	GALR1
cg06169131	FGF8
cg14817655	ZFP42
cg06621744	NKX2-8
cg15343119	GALR1
cg19962990	ADCYAP1
cg06574716	ZNF283
cg06007271	CYTL1
cg01268824	ZNF154
cg12626956	FOXB2
cg08252579	FEZF2
cg08872742	CDH5
cg20246113	ADAMTS7
cg14015441	DPYS
cg16536329	ZNF454
cg22546168	VENTX
cg17911318	GALR1
cg10406124	TMEM132C
cg19803052	TMEM196
cg24302235	SLC2A2
cg22534145	SSTR4
cg24896649	ZFP42
cg09439920	TBC1D23
cg03524083	NETO1
cg22685409	KCNA4
cg02792792	CDO1
cg11712936	CNTNAP5
cg06126713	SOSTDC1
cg10384919	MEI1
cg11905007	CADPS
cg25110734	PDGFRB
cg18736063	NKX2-4
cg08315202	NPTX2
cg21172458	CA3
cg17284804	TCTEX1D1
cg13683990	COL11A2
cg09397246	FES
cg22877509	RUSC1
cg02779016	MAP1A
cg21255438	PRDM14
cg03109827	TCERG1L
cg10227358	ALOX15
cg27316886	PRMT8
cg00480389	CBLN4
cg00663077	ZFP42
cg03506489	KCNA4
cg18267374	NEFM
cg08490115	KCNA4
cg18582824	CNTNAP5
cg25026529	BARHL2
cg24680586	INA
cg22770135	TRPC7
cg13670833	KCNC3
cg20959866	AJAP1
cg16294013	PDE4B
cg01105229	WNT2
cg15044957	KCNA4
cg21484228	TRIM71
cg25942450	TLX3
cg12189551	C14orf39
cg05985589	CYTL1
cg01185626	LHX8
cg27147819	NKX2-4
cg15676040	RUSC1
cg24324985	FOXA2
cg13467162	SNX32
cg04452959	ENPP2
cg01373189	N4BP2L1
cg26371061	CARTPT
cg07382554	SALL3
cg12193731	ACVRL1
cg23037403	ZNF454
cg16800165	FLRT2
cg18035229	PRDM14
cg10182697	NKX6-2
cg14385245	BNC1
cg06469345	DRD5
cg12568898	PCDH8
cg10748355	CADPS
cg04701034	NID2
cg02631468	VSX1
cg24089118	PTGDR
cg08519905	CD9
cg14068328	TBX18
cg10942078	SFRP2
cg00903099	HTR5A
cg04918402	LIMD2
cg13262687	POU4F2
cg18055007	DDAH2
cg20584905	PAX3
cg09016242	SALL1
cg13255282	CYTL1
cg10106804	GJA4
cg18720905	ITPRIPL1
cg05928342	ZNF177
cg12024292	ASTN2
cg18710784	OPCML
cg24267699	ABO
cg14409958	ENPP2
cg21815667	HOXD8
cg18691434	STAG3
cg00663972	SOX1
cg22881914	NID2
cg10708955	PER1
cg09321400	SLC6A2
cg02055963	CDX2
cg25684999	PTF1A
cg21200656	NKX2-4
cg24249411	BDNF
cg09234518	NEFM
cg11145160	CLDN11
cg09795588	PTF1A
cg00124375	DDAH2
cg16553500	COL16A1
cg24779587	PACSIN3
cg17714025	KCNA4
cg08876932	PHOX2A
cg24924958	NMBR
cg19381811	UBA7
cg08351336	CARTPT
cg10486998	GALR1
cg09861917	FOXA2
cg12573849	POU3F3
cg06737561	CHAT
cg25078444	FOXG1
cg14470895	CDO1
cg17929951	CD40
cg21601837	ALDH1L1
cg01596834	ECE2
cg02681442	FOXG1
cg01830294	WNT2
cg18877506	PDPN
cg02619205	AKNA
cg14625175	HOXA10
cg02106941	NEFM
cg00152008	DMRTA2
cg23302570	NXPH2
cg07552707	CTSA
cg18815343	ZSCAN12
cg00213123	CYP1A1
cg19464917	ISL2
cg12122146	TMEM132D
cg00310215	SALL1
cg22476848	MEI1
cg07870237	ACSL6
cg02991338	FOXG1
cg05056120	EBF1
cg13081720	GPX3
cg00970325	PAQR9
cg27324426	ZNF154
cg26557658	FAM43B
cg18034737	ZFP42
cg03205103	EGFLAM
cg17983217	DDAH2
cg23649708	RALYL
cg24169822	HOXA4
cg21322436	CNTNAP2
cg10552126	DPP6
cg04399751	DNM3
cg00582971	GRM6
cg25209842	FGF8
cg22280258	ALOX15
cg05052324	PAX7
cg25984671	TCF15
cg14289461	LAMA4
cg14883291	ME3
cg14007067	SALL3
cg04380519	LIMD2
cg07878486	ZNF132
cg07903918	GABBR2
cg04887807	CYTL1
cg17352540	GSX1
cg23180938	CDO1
cg12265829	ADCY4
cg14151259	ID4
cg17318863	FER1L5
cg11831238	DBX1
cg23292160	SFRP2
cg16215203	ADCY4
cg18448949	HOXD8
cg13997864	ITPRIPL1
cg24319381	CPEB1
cg13161658	KCNA4
cg08050748	TRIM9
cg12807794	TCF15
cg19442915	CKM
cg17501823	SLC38A4
cg18092028	CDH4
cg19513834	POU3F3
cg04838988	PRDM14
cg16922279	PHOX2A
cg09651145	AFAP1L1
cg14753355	F2RL3
cg14287235	ADCY4
cg25775322	SFRP2
cg26674943	ISL2
cg20023231	HS3ST2
cg26517171	TLX3
cg09524907	XKR4
cg15999165	PAM
cg15142222	FAM43B
cg10494684	TMEM97
cg22009464	DTNA
cg10286983	ALDH5A1
cg01815538	PRDM13
cg21200408	NKX2-4
cg00920348	SGIP1
cg12233363	SIM1
cg21462428	CCND2
cg17457637	HOXA4
cg13267264	PRDM14
cg04902729	CACNA1E
cg26517714	TLX3
cg02186782	RYR3
cg12600174	HOXA9
cg07469637	CDK6
cg12727795	PDGFRB
cg20388732	STAT5A
cg17621718	CCK
cg02493602	ME3
cg07978472	TMEM155
cg16043357	VAX1
cg19901801	SYT6
cg12138678	EPSTI1
cg09445472	ITIH5
cg21591742	HOXD10
cg13570656	CYP1A1
cg15191648	SALL3
cg20778451	ZNF454
cg06148118	LMO2
cg14794043	ZNF208
cg10638780	ZNF560
cg04986015	DNM3
cg03347018	MSC
cg06036912	CLDN6
cg03713642	HS3ST2
cg03926815	IQSEC1
cg06678084	SNX32
cg02011074	DNM3
cg11571585	GSX1
cg03659519	GALR1
cg04279973	PRKCB
cg02571816	PPP1R14A
cg09812070	GABRA4
cg05766140	IRF4
cg19806642	GRM6
cg24100636	PRMT8
cg04549460	RSPO2
cg16845394	RSPO2
cg19127283	TRIM71
cg22774472	COL5A2
cg00459232	CD9
cg13631572	ADCY4
cg15687973	PDE9A
cg09578028	HOXD9
cg01146320	OAF
cg08641579	MAGI2
cg19712603	PCDH8
cg23165899	ID4
cg04858155	ALX4
cg21384402	INA
cg24021956	MAGI2
cg15457899	SCN3B
cg08151731	FBN1
cg19507093	FAM43B
cg00384539	PRDM14
cg24258699	MSC
cg07307078	TUBB6
cg03694713	NKX2-6
cg18867480	BDNF
cg14459130	SP9
cg07038342	PLSCR4
cg25459558	COL11A2
cg10575261	ZNF454
cg09424526	PAX3
cg11841529	CD40
cg20888142	SYN2
cg18347642	KCNIP4
cg09822697	SLC9A3
cg19646112	ADCY4
cg03045635	DRD5
cg16651537	CLEC11A
cg12141135	STAC2
cg06525987	GABRG2
cg06769546	NKX6-2
cg12613383	PLD5
cg04918175	PODN
cg19614321	RASSF2
cg20371266	CHRND
cg01308827	ETV2
cg01944655	SRRM4
cg08645907	ATXN7L1
cg13634602	SALL3
cg13990746	ANKRD45
cg06779449	TOX2
cg16205854	EDN3
cg04543008	PHOX2A
cg11011640	RING1
cg13152535	CLEC11A
cg12627354	LRP4
cg16134717	MAD2L2
cg21063722	SIM1
cg22746058	PTF1A
cg06987468	WNT2
cg25423004	HOXD8
cg06092815	SPHKAP
cg09844474	COL11A2
cg25556905	ADCY4
cg19839655	CD40
cg19720265	MARK1
cg03001305	STAT5A
cg04495670	FGF3
cg04359129	PSD
cg16546503	TUBB6
cg09515953	PPP1R14A
cg06207052	PPP1R16B
cg20056542	ONECUT1
cg01108118	IRF4
cg05306745	TIMP2
cg10761315	ASPG
cg00325149	COL11A1
cg21821833	CCK
cg26372400	ACVRL1
cg05549655	CYP1A1
cg26029902	RAB22A
cg00067720	PIK3R1
cg23179456	ADCY4
cg25025437	SV2C
cg08891071	GPX3
cg03949284	COL11A2
cg25806701	LRAT
cg14991487	HOXD9
cg25203031	SGIP1
cg22070855	GHSR
cg01007828	CDH8
cg09682330	ZSCAN23
cg21264189	POU4F1
cg07502389	NEFM
cg00043510	GNG4
cg05031016	ADCY4
cg18868483	B3GAT2
cg14248106	C1QL1
cg02454806	LRFN5
cg24495344	COL11A1
cg06724588	SALL1
cg21079345	AKR1B1
cg04842146	RALYL
cg00688962	KCNIP4
cg11524235	HPCA
cg19042062	KCNJ2
cg13652336	PREX2
cg04540383	RASSF1
cg18763911	WIZ
cg00347369	STMN2
cg02316506	ZBTB47
cg27294268	SFTA3
cg23901857	HOXD8
cg02101773	INSM1
cg06962944	TOX2
cg05803296	ATXN7L1
cg26715042	CRISP2
cg22660578	LHX1
cg18110483	THBS4
cg07150062	ASPG
cg26106778	RING1
cg17395064	TXNRD1
cg19456622	PCDH8
cg07145284	CD248
cg07739205	SNTG1
cg08300419	PACSIN3
cg18989709	SLITRK3
cg25800765	ALX1
cg19813025	ADAMTS16
cg27196745	PTPRO
cg22336004	PDE4B
cg16903225	PDE1C
cg24116870	ADAMTS20
cg17929687	PTGDR
cg16707405	CDO1
cg09232937	IRX1
cg15713707	KCNIP1
cg15873301	SYN2
cg06419750	GLT1D1
cg03181248	SP9
cg13298841	HECW1
cg17567560	INA
cg15462887	BDNF
cg24881420	TLX3
cg16709232	KIF19
cg03202804	SFRP2
cg09010671	POU4F1
cg00413617	KCNC1
cg20311863	BARHL2
cg04954680	LRRC3B
cg20910807	EDN3
cg06274159	ZFP42
cg09147777	GRIA4
cg16066272	NID2
cg23405212	CRYGD
cg05385513	EFEMP1
cg19161112	PTF1A
cg11334771	PHOX2A
cg03002848	VENTX
cg17920479	SLC12A5
cg20705938	PITX2
cg03983645	DBX1
cg21001184	HOXA9
cg14000361	GCM2
cg16105906	ZIC5
cg26813646	SLC18A3
cg25307665	HOXA5
cg10189135	ATP6V0D1
cg22359606	NEUROD1
cg17594131	C1QL1
cg12891160	C1QL2
cg16580499	SALL3
cg18447772	HOXA9
cg06383163	FAM135B
cg07984133	CDX2
cg13749822	HHIP
cg18197392	SSTR4
cg04927931	SIM1
cg08983097	VGLL2
cg27089768	TCL1A
cg15377585	TMEM196
cg02700894	SYN2
cg24705960	FEZF2
cg23487201	APCDD1L
cg03234186	ZNF154
cg05270344	MAGI2
cg08516516	CDO1
cg18299578	FOXG1
cg12965599	ZIC1
cg19992633	TCL1A
cg04515996	TBX18
cg09005679	EDN3
cg12011136	PAPOLB
cg08794544	SLC35C1
cg24250393	PRKCB
cg19904233	RGS17
cg16201674	SOX21
cg02800810	ADAMTS5
cg20157525	HES3
cg08000065	UNC5D
cg17741986	ZNF454
cg15323528	CDH23
cg20872937	GALR1
cg24331301	CDH23
cg02675308	CDKL2
cg10387551	KCNA4
cg13078140	SLIT2
cg02215070	AKR1B1
cg20941453	KCNA2
cg13314145	NPTX2
cg21779611	SALL3
cg23003534	INA
cg06303875	CDX2
cg06653045	KCNJ2
cg12768605	LYPD5
cg16793394	OTX2
cg16714091	ADAMTSL1
cg17957186	POU4F1
cg16924337	RGS17
cg22732749	PCDHB15
cg22730464	GPR150
cg16620382	TTBK1
cg14733720	LYPD5
cg04134048	TNFRSF10D
cg03175771	PRR14
cg11743349	KCNIP4
cg05884032	SALL3
cg27252164	ASCL2
cg08553437	TMEM155
cg02328440	GNG4
cg01789478	NEUROD1
cg25102417	TSPAN2
cg17985646	TBX20
cg05875017	CHRND
cg13877670	ONECUT1
cg23194609	FAM135A
cg17423207	JAK3
cg26001902	SLC5A7
cg02523844	MAGI2
cg26688527	LHX8
cg19134945	PITX2
cg21858380	C1QL2
cg03396557	TBX21
cg16355785	GABRA1
cg03388193	HPSE2
cg14238662	ZDHHC22
cg27100236	GATA4
cg08784462	PAQR9
cg11319389	TOX2
cg13548361	PSD
cg13462576	SEMA7A
cg26315277	PAX6
cg18637698	SNCAIP
cg02446647	EYA4
cg21124497	TRIM71
cg04446579	ANKRD45
cg13786089	ZFR2
cg02970525	LMOD1
cg00925717	SCNN1B
cg05740243	PRAP1
cg02085507	TRIP10
cg04785972	SYNPR
cg08917478	ISL1
cg09259037	TBX18
cg03530754	TMEM132C
cg19759481	HOXA5
cg16166796	PTPRN
cg09440298	KCNJ2
cg16949120	NKX6-2
cg26173997	CDKL2
cg11355135	SLC5A7
cg26735846	HMX3
cg14182621	RYR1
cg19714279	GBX2
cg02343823	ZNF300
cg21800232	ANKRD34B
cg07073960	SULF1
cg12091331	PLAT
cg26146287	CARTPT
cg03563308	GRP
cg18265608	ACCS
cg23881278	DRD2
cg16898239	GALR2
cg11920122	GNAL
cg14741939	ZIC1
cg19284211	INSM1
cg10263370	ZNF502
cg00599770	HOXA7
cg19884658	KLHL21
cg08526991	SOX11
cg23217419	KIAA1614
cg07191594	SLC12A5
cg06808498	SIX6
cg18106668	NPY
cg01718742	CDH8
cg18566594	CCND2
cg24115032	APCDD1L
cg02526522	FLI1
cg23727072	CYP1A1
cg22557662	PPP1R14A
cg02489552	CCDC105
cg27006650	FOXG1
cg12754421	GRIA4
cg18673954	INA
cg18375860	RYR2
cg12983394	EDNRB
cg12103152	HTR1B
cg11172693	PPP1R16B
cg25486143	RASSF1
cg12743978	CHODL
cg06314761	SYNPR
cg26433102	IRF4
cg23727983	DDX25
cg15710198	SOX17
cg03507241	TUBB6
cg13545212	SLC13A5
cg02623991	TTYH1
cg10327400	LRFN5
cg11471772	SIM1
cg01777397	CLIP4
cg02165355	ZNF454
cg16104915	HOXA9
cg03464573	HOXA9
cg22763718	PCDH8
cg21205978	APOL6
cg12782992	NRIP3
cg24843380	ZNF454
cg17023770	PCDHB15
cg23111830	SOX21
cg21127068	ZIC4
cg10140638	PTPRN
cg14768785	GHSR
cg16969368	DHX40
cg17711567	LYPD5
cg19947104	KCNC1
cg26530706	DTNA
cg07212778	C1QL2
cg11229543	PRDM16
cg26781129	ZNF502
cg25362630	TOX2
cg11213574	TRABD
cg07476508	CRYAB
cg06959103	TBX21
cg00651523	ZSCAN23
cg27254482	OLIG2
cg14859460	GRM6
cg18555073	B2M
cg13801416	AKR1B1
cg16262614	TF
cg22975671	BCL6B
cg12545687	PCDH8
cg07862554	MME
cg08614481	HTR1B
cg19729649	NOTUM
cg15469350	SLIT2
cg23983435	CCK
cg07285673	CLIP4
cg15610027	DTNA
cg21819468	PDPN
cg02943578	FOXC2
cg00152259	MRM1
cg27398263	POU4F1
cg09053081	CD40
cg25732462	LYPD5
cg11354906	SFRP2
cg16126280	EBF1
cg07871202	CCK
cg07994987	NRN1
cg27351358	BDNF
cg04037038	FRZB
cg03724463	CCK
cg26137868	FOXA2
cg23891360	TMEM132D
cg10048349	CRYAB
cg16100120	EFEMP1
cg27504802	TRIM67
cg19556343	NCAM2
cg22813950	FZD10
cg05500840	HOXD11
cg14473102	HOXD8
cg08102508	IQSEC1
cg17214381	ZFP42
cg09462808	SYNPR
cg22370006	OPRM1
cg15790820	ASCL2
cg19172222	TBX21
cg04389838	ZNF501
cg15662768	HRH3
cg08074851	KCNK12
cg18537001	EPHA10
cg19384289	HOXD8
cg18898125	NEFM
cg22951509	GPR150
cg22783363	TNFRSF10D
cg11445123	CPXM1
cg11301556	SLC12A5
cg16422098	ITGA8
cg01981601	TOX
cg08965276	SOX8
cg26492446	BHLHE23
cg21554552	RASSF1
cg18769074	TF
cg25993718	CBLN4
cg09420439	HOXA1
cg26149275	EVX2
cg06164660	TMEM132C
cg02938205	CCDC36
cg00666746	SYDE1
cg25717438	NRXN1
cg10927178	RAB22A
cg08616702	NR2E1
cg19403014	LHCGR
cg14207728	TCTEX1D1
cg16610086	SLC1A3
cg10364630	ETV2
cg10356613	LHX1
cg26673012	TBX20
cg25239996	CD40
cg23528400	TRIM71
cg09695735	C17orf64
cg10400707	VANGL2
cg02390209	HS3ST4
cg02736420	SOX21
cg08425760	AGTRAP
cg14106660	CALCA
cg10149976	NID2
cg07871947	SLC12A5
cg24761507	LHX1
cg21088983	CLVS1
cg03369807	ATOH1
cg08640634	NR2E1
cg17866667	CACNG8
cg01941895	VSX1
cg05328547	FERD3L
cg06515144	NPHS2
cg08278487	POU4F1
cg22376706	PTPRR
cg10627091	POU4F3
cg08406370	PRKCB
cg26345888	DAB1
cg02258703	MOGAT3
cg03234732	ZNF454
cg11418477	SP9
cg09323434	CCNJ
cg03297783	RASSF1
cg02071670	HAPLN3
cg04054313	GLT1D1
cg07593839	NRN1
cg04273811	STAC
cg27558095	SGIP1
cg09260089	NKX6-2
cg04747322	SNCAIP
cg04582938	UAP1L1
cg17978425	TATDN2
cg12966367	RASSF1
cg02115960	PCSK1
cg01878345	POU3F3
cg13094752	MMP14
cg14996220	ALX1
cg16964348	NPY
cg11142705	CCK
cg08812936	KCNMB2
cg03340649	ZNF660
cg27295832	ANKRD34C
cg13864794	SOSTDC1
cg23294090	FAM135B
cg26878949	PTCH1
cg02467990	VWC2
cg16027761	PCDH8
cg18664869	PCDHB15
cg02964724	ASCL2
cg12080909	GIT1
cg13461241	ZNF578
cg10168635	C2orf88
cg23917057	FOXI3
cg18524739	POU3F3
cg26843074	STAC
cg05297854	TRABD
cg09957386	AKR1B1
cg09222749	LHX8
cg02551029	VCAN
cg05924652	GLP1R
cg06506966	ZNF677
cg05310990	ZNF85
cg15489979	REM1
cg04675542	ZNF300
cg01893212	VWC2
cg11564981	NRN1
cg22325530	HVCN1
cg15493780	PRLHR
cg12730843	LMOD1
cg06327407	CPXM1
cg16132520	AKR1B1
cg21096399	MCAM
cg09704750	JAM2
cg16330450	NPBWR1
cg16158681	MT3
cg00778995	POU3F3
cg27019126	RAX
cg04638468	TMEM155
cg14116122	ALX1
cg19519310	FOXF2
cg04673590	HOXA1
cg01642653	BDNF
cg18528367	SIM1
cg07411432	NR2E1
cg04453971	GYPC
cg20698924	OCA2
cg24928391	SOX17
cg03120185	PRDM13
cg05194726	NRIP2
cg17586860	SSTR4
cg14129775	DKK2
cg21678312	PTPRR
cg08307963	GJA5
cg25744613	ZBTB16
cg11835068	AJAP1
cg02093112	FBXO39
cg11355215	SNAP25
cg26970841	IRF8
cg12317601	EMX2
cg26607785	TBX21
cg17619311	ZNF662
cg10372476	ACTN2
cg06782686	NID2
cg01373024	NACAD
cg27363327	TTBK1
cg24543696	DKK3
cg15526708	TGFBR1
cg08561856	LYPD5
cg10182317	CLVS2
cg07495363	BOLL
cg25747192	RASSF1
cg12601843	IGF2BP3
cg14546394	MSC
cg24104938	NR2E1
cg19591056	FMN2
cg01819707	CROCC
cg20912770	ASCL2
cg08580836	ZNF300
cg01664241	ADAMTS3
cg14060496	BHLHE23
cg03573068	SLC6A5
cg04694812	HTR1A
cg19437285	AFAP1L1
cg26966124	SIM1
cg16902385	ST8SIA3
cg01384488	NKX6-2
cg04048259	EDN3
cg27635267	PAMR1
cg25316339	ANKRD34B
cg23213230	TRIM13
cg23762633	ODC1
cg24719984	PPFIA2
cg11860412	ONECUT3
cg04357965	LHFPL2
cg18486102	FAIM2
cg22817993	GABRD
cg07883823	SLC22A3
cg11871421	FBXO39
cg03236948	DNAJC4
cg19743103	HES3
cg09994356	GDAP1L1
cg06539804	CPXM1
cg16984944	TBC1D23
cg03442378	ALX4
cg04652097	MAGI2
cg24277791	LHFPL3
cg14657525	TRIM71
cg00701692	NKX6-2
cg16317273	EGFLAM
cg14262937	OPRM1
cg08113245	SNRPF
cg03734874	TMEM179
cg08047457	RASSF1
cg21671806	RALYL
cg17288142	PCDHB4
cg17029062	TRIM71
cg02625929	HLX
cg20560169	DIO3
cg09025324	DSE
cg23118730	VSX2
cg10484958	PCDH8
cg14270293	SH3D19
cg24319902	SFRP1
cg03628719	HAPLN3
cg13217260	HOXD10
cg17259183	NKX6-2
cg21383810	WIF1
cg00903242	CHL1
cg09886946	KL
cg16042149	NEFH
cg23097006	VSX1
cg00840960	HTR4
cg20544651	SCG3
cg13177747	RSPO2
cg24199599	SOX18
cg03167496	BDNF
cg10203610	LRAT
cg15146859	GALR1
cg21773872	CRHR2
cg00495775	HOXD11
cg23260484	EFCAB2
cg08739188	SV2C
cg26478401	FAS
cg25670330	FOXL2
cg26983710	GALNT13
cg25549459	POU3F3
cg12424785	GALNT13
cg15448975	CRMP1
cg09696939	BICC1
cg24324441	MFSD1
cg27403265	HS3ST2
cg14904662	ANK1
cg05309948	ASCL2
cg00353923	LRRC4
cg11811513	ZNF804A
cg08934846	CLDN6
cg07963234	CRMP1
cg07684809	GLIPR1L1
cg25033993	STX1B
cg10762626	OCA2
cg19280968	PPP1R2
cg04330513	SFTA3
cg22502502	TRIM38
cg10171347	NKX6-2
cg01574663	HS3ST2
cg01781974	NID2
cg21922574	NETO1
cg16729415	GJD2
cg10171448	NKX6-2
cg06954658	SALL3
cg23437459	HMX2
cg03226000	SLC6A2
cg19820372	LAYN
cg25846723	ATP10A
cg04891086	KCNA1
cg14442421	SLC24A2
cg22055728	HOXA9
cg25371634	HOXD10
cg02239862	SUSD5
cg09176275	C1orf87
cg24686610	ZIC4
cg19290410	TBX5
cg00375819	SLC6A1
cg05640128	DPP6
cg04669574	FAIM2
cg20950011	CIDEA
cg23136738	AP2A2
cg12180703	SLC32A1
cg25598400	KRT32
cg11193865	DLK1
cg01968493	ZNF804A
cg21484956	CSRP2
cg06947913	FAIM2
cg07540103	FBXO39
cg25620356	HDAC9
cg05942128	HOXD11
cg02409351	ALX1
cg26872137	UNC5D
cg23448584	CPXM1
cg16573374	FAHD2B
cg10776919	DMRTA2
cg04597433	DRD5
cg09512236	KCNMA1
cg09302895	GBX2
cg00157796	FNDC1
cg09695033	CLIP4
cg19482025	FLI1
cg02466113	CDKL2
cg18722847	ZNF502
cg19478298	RELN
cg17569124	HOXA5
cg15639684	MCOLN2
cg17863912	HOXD8
cg09000800	ALOX15
cg15244049	GCM2
cg02917246	GSC2
cg09168604	GRID1
cg02760031	TCF15
cg12986327	PTH2
cg05319305	DDIT4L
cg12302070	KCNH7
cg23708361	CNTNAP2
cg01138867	GABRB2
cg13230606	HNF1B
cg12052765	SLC18A3
cg24653263	EGFLAM
cg16549308	NID1
cg02609127	DIO3
cg10539507	NKX6-1
cg15114672	VCAN
cg14283783	FLT1
cg26590082	SCNN1B
cg26261793	DNM3
cg19714132	FOXG1
cg11270393	ITPRIPL1
cg00800512	ZIK1
cg13938098	LAMA4
cg15626285	C1S
cg11448896	DMRTA2
cg13491584	FOXI3
cg06970461	ADRA2B
cg19764143	SIX6
cg04481181	SLITRK3
cg13960352	CKM
cg01587896	ISL1
cg25968569	KCTD12
cg17496659	TP73
cg16667279	ELAVL3
cg14973588	GSX1
cg11117878	TBX20
cg05527869	LHX1
cg08681924	FEZF2
cg13077519	HTR1B
cg12030690	SNCA
cg04431946	KCNK12
cg18198999	DMRTA2
cg06010588	UNC5D
cg11334214	RASGRP2
cg20640433	LAMA2
cg08938906	RFX4
cg06668555	FAM135B
cg17078686	POU3F3
cg19384775	CNTN2
cg01464835	VSTM2B
cg04917226	TWIST1
cg10770076	TMEM45A
cg15929698	NPY
cg09698471	HTR1A
cg12409525	DSCAM
cg01255414	FGF12
cg19021197	TBX2
cg01046104	ZIK1
cg02236650	VIM
cg00990022	NT5C1A
cg17525102	FOXG1
cg03547181	ADORA1
cg20881942	SFRP2
cg21231944	PPFIA2
cg23681339	FBRSL1
cg15703632	PAX3
cg07211259	PDCD1LG2
cg01532168	KCNK9
cg09236284	TAC1
cg00797651	CD55
cg05393726	RAB6B
cg17347389	TRIM9
cg02371408	VCAN
cg12683944	ITGB3
cg05241355	OTX2
cg13412550	ASTN2
cg14117138	HIF3A
cg00082664	SFRP2
cg08708684	UTF1
cg16747109	PITX2
cg01212887	SOX21
cg20141118	CNTLN
cg07073391	ITGA8
cg22762091	ADCY8
cg04124352	ADAMTS12
cg13719243	PRKG1
cg00376544	FBXO39
cg25307168	SLC32A1
cg21328033	CA10
cg06906472	ST6GAL2
cg19869443	SAMD13
cg09493505	VWC2
cg05157140	UNCX
cg10207277	CSMD3
cg24225517	NR2E1
cg06782697	TBX1
cg10633601	TAL1
cg24313303	PIGV
cg02069715	GABRG3
cg02078690	BSX
cg26489057	SLC44A2
cg04379738	POLE2
cg23621418	PLAU
cg15090509	THSD7A
cg19645639	SLC16A1
cg19355087	NKX6-2
cg19851909	GPR83
cg11782635	KCNIP1
cg12060744	ZIK1
cg15778437	PAX6
cg11250773	PNPLA5
cg22680204	CRMP1
cg23839074	ALDH5A1
cg10147075	MOGAT3
cg15646817	RASGRF2
cg21053529	GJD2
cg17787134	IGF2BP1
cg17412886	ISL1
cg14866200	SHISA3
cg09454925	KCNH7
cg22798977	PDPN
cg10344081	CDKL2
cg03227184	TMEM155
cg01749491	EVX2
cg21158633	UNCX
cg23729107	FBXO39
cg11448683	TCTEX1D4
cg11791751	PDPN
cg01281157	GRM6
cg06357561	STAT5A
cg15604467	POU4F1
cg02364236	SHISA3
cg02647941	ZIC1
cg16158843	LHFPL4
cg18324707	DGKI
cg19980771	SLC22A16
cg01616926	PITX2
cg10180406	PTGS2
cg16849609	C1QL2
cg00547077	ZNF132
cg27189087	RAX
cg10377921	BRD4
cg08813062	SP9
cg22162281	ZDBF2
cg16105620	KCNE3
cg04542030	BOLA3
cg10784386	THBS4
cg08101264	ACOT8
cg16433156	SALL3
cg13663300	GAS2
cg03356900	QRFPR
cg13257636	CLIP4
cg18900812	CDKN1A
cg22831607	SFRP5
cg20776829	SNCA
cg09829319	GCM2
cg17345081	NMBR
cg00565688	TP73
cg08553284	CCND2
cg02305242	FLRT2
cg02842496	ADCY8
cg18128969	NCAM2
cg13356896	BOLL
cg01806972	ACTN3
cg23187653	PCSK1
cg24848599	TRIM17
cg14736058	PROM1
cg25737323	CLIP4
cg26296488	DRD5
cg09024126	PROM1
cg13126530	DIO3
cg19895786	SLC30A2
cg18409528	TLX2
cg09749813	TBX18
cg17397592	IQCA1
cg18174542	CSDC2
cg07642638	CHGB
cg24535439	MMP23B
cg21195185	CDKL2
cg07522416	GLP1R
cg04567445	DNAJC6
cg20677901	TP73
cg06163371	EPHA10
cg17934948	KCNK2
cg06600429	GABRB2
cg12449685	ROBO4
cg14045872	VWC2
cg07961887	FABP5
cg07985720	MAGI2
cg17892159	PKDCC
cg06364757	PYGO1
cg19630689	SERPINA12
cg03637878	JAM3
cg03732545	CNTN2
cg22839075	SYN2
cg22027433	ERN1
cg14263942	CDKL2
cg01536987	EPSTI1
cg04623955	DIO3
cg00931644	KCTD12
cg06675478	SOX1
cg24127874	HES6
cg25996119	NKX2-1
cg17314888	ELN
cg01565320	SHISA3
cg27150417	SNX21
cg02568274	HOXC9
cg18500192	KCNH8
cg10768206	LRRC3B
cg02767771	UTF1
cg24668089	KCNH8
cg05604079	QRFPR
cg02400740	TWIST1
cg19018097	SNX32
cg02791331	ECE2
cg06732395	SCGB3A1
cg00922748	NRIP2
cg22125968	EPSTI1
cg00095594	NID1
[truncated: 834 more rows]

## Sheet: TableS3
194 DNA methylation-driven genes
[truncated: 194 more rows]

[truncated: 3 more sheets: TableS4, TableS5, TableS6]
